# Supplementary material for: Identification of Co-Expression Modules and Genes Associated With Tumor Progression in Oral Squamous Cell Carcinoma
Source: Pathol Oncol Res. 2022 Aug 16;28:1610481. doi: 10.3389/pore.2022.1610481 (PMC9426548; doi:10.3389/pore.2022.1610481)
Supplement: Supplementary file 4 [file Table1.xlsx]

## Sheet: Black
gene	R	P.value
TSSC4	0.923418	2.07726e-30
MMP17	0.910184	4.05795e-28
NAA10	0.908792	6.73643e-28
BCL7C	0.902726	5.60154e-27
YJU2	0.900209	1.29563e-26
MRPL55	0.890765	2.4953e-25
MLST8	0.890374	2.80375e-25
MRPS34	0.890279	2.88344e-25
TRAPPC5	0.888048	5.55736e-25
PAM16	0.885418	1.18349e-24
ELOB	0.884647	1.47223e-24
SHARPIN	0.883983	1.77385e-24
TMEM160	0.881987	3.08774e-24
EIF3G	0.881023	4.01994e-24
MRPL4	0.878053	8.94202e-24
THOP1	0.872708	3.58165e-23
LIME1	0.87177	4.53914e-23
AURKAIP1	0.870247	6.64423e-23
STOML1	0.86963	7.74112e-23
ZNF593	0.862406	4.38918e-22
ARL6IP4	0.861314	5.65643e-22
DOK3	0.860078	7.51878e-22
LOC100996583	0.859387	8.80541e-22
PLEKHH3	0.856991	1.51275e-21
SURF2	0.855149	2.27818e-21
ZNF775	0.854646	2.54476e-21
TEX264	0.854143	2.84183e-21
INKA1	0.853965	2.95511e-21
JMJD4	0.850607	6.10424e-21
UBXN1	0.850564	6.16115e-21
SGF29	0.849223	8.18953e-21
TMEM11	0.845615	1.73823e-20
TUSC2	0.845519	1.77304e-20
RPS19BP1	0.844581	2.14919e-20
HSPBP1	0.844326	2.26369e-20
FDX2	0.843078	2.91743e-20
USE1	0.842933	3.00373e-20
TUT1	0.84288	3.03631e-20
TEDC1	0.842564	3.23637e-20
PTDSS2	0.84219	3.48902e-20
GFER	0.841861	3.7277e-20
ACOT8	0.84011	5.2853e-20
CYHR1	0.839597	5.84954e-20
C1orf122	0.83946	6.00984e-20
CCDC85B	0.83815	7.77381e-20
HSF1	0.838021	7.97226e-20
ROMO1	0.83582	1.22147e-19
SCAND1	0.835431	1.31647e-19
HYI	0.831395	2.82807e-19
MRPL14	0.829132	4.30344e-19
KIF1A	0.828672	4.68374e-19
PET100	0.827882	5.41277e-19
ZNF576	0.827389	5.92232e-19
TFEB	0.826879	6.49798e-19
UBTD1	0.825074	9.00042e-19
JOSD2	0.823949	1.1007e-18
CISD3	0.823896	1.11103e-18
NOSIP	0.823752	1.14006e-18
EEF1D	0.823592	1.17281e-18
GPR68	0.822281	1.47949e-18
PPDPF	0.82223	1.49285e-18
IMP4	0.821524	1.69008e-18
EDF1	0.819222	2.52467e-18
ARSA	0.817753	3.25146e-18
LENG1	0.817129	3.61799e-18
DEF8	0.816643	3.9308e-18
RPL36	0.815994	4.38905e-18
PES1	0.815584	4.7051e-18
FAAP100	0.815124	5.08572e-18
NDUFV1	0.814578	5.57574e-18
TBL3	0.813282	6.9283e-18
PAQR4	0.813061	7.18792e-18
COMMD4	0.812332	8.11487e-18
TMEM101	0.812163	8.34578e-18
NOS2	0.810289	1.1367e-17
PCP2	0.8097	1.25174e-17
TMEM205	0.808258	1.58272e-17
CEP131	0.807841	1.69329e-17
LAMTOR2	0.807548	1.77527e-17
MRPS18A	0.8072	1.87789e-17
NOC4L	0.806977	1.9464e-17
BLOC1S1	0.806912	1.96698e-17
PTPN23	0.805677	2.39712e-17
ANTKMT	0.804415	2.93001e-17
UTF1	0.804149	3.05614e-17
TELO2	0.803303	3.49282e-17
SNRPD2	0.80181	4.41414e-17
A1BG	0.801761	4.44738e-17
NLE1	0.801245	4.82027e-17
CAPS	0.800795	5.16944e-17
IL9R	0.800009	5.8386e-17
WDR18	0.799686	6.13734e-17
POLD2	0.798864	6.96466e-17
MRPL12	0.798718	7.12292e-17
MMP24OS	0.798476	7.39226e-17
KCNIP3	0.798349	7.53753e-17
THAP7	0.79743	8.67238e-17
ANAPC15	0.796791	9.55777e-17
ADGRB2	0.796767	9.59229e-17
SIVA1	0.796347	1.02227e-16
RXRA	0.795889	1.09562e-16
FKBP2	0.795555	1.15226e-16
INF2	0.794746	1.30133e-16
CUL7	0.794712	1.30788e-16
VPS51	0.794078	1.43835e-16
B3GNTL1	0.794074	1.43902e-16
ZMAT5	0.793791	1.50132e-16
METRN	0.791293	2.17409e-16
PPP1R14B	0.791034	2.25855e-16
NUDT18	0.790836	2.32539e-16
GPR20	0.789729	2.73449e-16
PTRH1	0.789658	2.76325e-16
PIN1P1	0.789639	2.77059e-16
BANF1	0.789554	2.80541e-16
RGS14	0.787976	3.52822e-16
TFPT	0.78728	3.90076e-16
PFDN5	0.787039	4.03864e-16
TMEM219	0.783962	6.26568e-16
OGG1	0.783355	6.8268e-16
PHB	0.782943	7.23536e-16
PAFAH1B3	0.782675	7.51364e-16
SART1	0.78212	8.12294e-16
MRPL21	0.781922	8.35061e-16
COMT	0.781027	9.46381e-16
KLK4	0.78021	1.06019e-15
ZNF524	0.779944	1.10018e-15
RRAS	0.779309	1.20114e-15
MRPS26	0.778516	1.33989e-15
PAF1	0.777417	1.55811e-15
TSSK6	0.777073	1.63309e-15
SIL1	0.776848	1.68396e-15
UBTF	0.776848	1.68399e-15
SPATA31E1	0.775852	1.92842e-15
MPST	0.775426	2.04296e-15
IL17RC	0.774354	2.36135e-15
DDX51	0.773272	2.73074e-15
NTHL1	0.772162	3.16713e-15
CDH15	0.772098	3.19435e-15
FAM174C	0.771539	3.44057e-15
DDX49	0.771419	3.49586e-15
BTBD2	0.771278	3.56194e-15
DHPS	0.771008	3.69166e-15
MPND	0.769751	4.35785e-15
NUDT14	0.768989	4.81635e-15
PARD6A	0.768549	5.10198e-15
NOXA1	0.768409	5.19619e-15
NTMT1	0.768123	5.39455e-15
NUDT2	0.767939	5.5256e-15
FAM181B	0.767337	5.97583e-15
RALY	0.766883	6.33837e-15
TRAPPC2L	0.766786	6.41885e-15
PUSL1	0.766634	6.54658e-15
POLR2L	0.7665	6.66078e-15
NME4	0.765569	7.51204e-15
VCX2	0.765232	7.84516e-15
GADD45GIP1	0.763968	9.22682e-15
S100A13	0.762555	1.10461e-14
TIGD5	0.762345	1.13441e-14
B3GAT3	0.761448	1.27093e-14
ITPR3	0.760986	1.34711e-14
ARRDC1-AS1	0.760476	1.43637e-14
CFAP100	0.759713	1.58077e-14
TMEM256	0.758841	1.76264e-14
MYL4	0.755385	2.70254e-14
COA8	0.754521	3.00402e-14
BCAR1	0.754253	3.10421e-14
DDRGK1	0.753546	3.38317e-14
GPT	0.752181	3.9916e-14
BEGAIN	0.751719	4.22081e-14
POP7	0.751435	4.36753e-14
S100A6	0.751112	4.54033e-14
ZNRD2	0.74981	5.30717e-14
SUMO3	0.749519	5.49479e-14
LOC100507513	0.749431	5.55249e-14
RBM17	0.749384	5.58346e-14
COA4	0.749296	5.64245e-14
GCC2-AS1	0.748887	5.92387e-14
GFI1B	0.747994	6.58632e-14
BAIAP2L2	0.747977	6.59943e-14
ADRA1B	0.747411	7.05647e-14
VPS28	0.74717	7.26046e-14
SNHG28	0.746669	7.70178e-14
UQCC3	0.746041	8.29175e-14
COMTD1	0.744967	9.40284e-14
ADRA1D	0.743349	1.13501e-13
MDFI	0.743239	1.14966e-13
SPATC1L	0.742551	1.24485e-13
HSPG2	0.742514	1.25018e-13
DPP7	0.741305	1.43691e-13
EXOSC4	0.739916	1.68463e-13
BAD	0.738362	2.01013e-13
EPO	0.737906	2.1166e-13
AQP5	0.737653	2.17805e-13
ZBTB32	0.737495	2.21715e-13
KNOP1	0.737158	2.30297e-13
PIGQ	0.736849	2.38471e-13
ADAMTS17	0.736269	2.54524e-13
ST8SIA5	0.73519	2.87222e-13
RXRG	0.733869	3.32714e-13
B3GNT9	0.733849	3.33453e-13
DOK1	0.731312	4.41249e-13
C15orf39	0.73111	4.5115e-13
SCGB3A1	0.730905	4.61397e-13
WDR34	0.730868	4.63275e-13
SLC25A10	0.730737	4.69971e-13
MRPL43	0.730525	4.81008e-13
ST3GAL2	0.730063	5.05879e-13
ITLN1	0.729821	5.19423e-13
NME3	0.729664	5.28411e-13
PRLH	0.729484	5.38853e-13
MRPL36	0.729324	5.48341e-13
FAM207A	0.728699	5.86844e-13
PUF60	0.728613	5.92371e-13
DOHH	0.728391	6.06785e-13
BCDIN3D-AS1	0.728362	6.08681e-13
PELI3	0.728005	6.32675e-13
PIN1	0.72736	6.78315e-13
TSSK2	0.726798	7.20722e-13
NOL12	0.72471	9.01356e-13
VTI1B	0.724187	9.5297e-13
LINC01082	0.724062	9.6575e-13
ALDH1L1-AS2	0.724059	9.66002e-13
TSPO	0.724009	9.71154e-13
LAMTOR4	0.723965	9.75756e-13
YDJC	0.7227	1.11573e-12
ACTL10	0.720472	1.41047e-12
STX4	0.720367	1.42595e-12
TCF25	0.720179	1.45433e-12
CXCR5	0.719613	1.54279e-12
CD151	0.718871	1.66679e-12
POLR2F	0.718409	1.7487e-12
NCLN	0.716854	2.05378e-12
OGFOD3	0.716484	2.13364e-12
CITED4	0.716212	2.19423e-12
MIA	0.714836	2.52635e-12
LINC00310	0.714464	2.62432e-12
DIO3	0.714429	2.63375e-12
LOC101927040	0.71409	2.72637e-12
SMPD2	0.713641	2.85364e-12
SEC14L4	0.713172	2.9928e-12
FUOM	0.712864	3.08791e-12
MRPL23	0.712201	3.30222e-12
SCAMP4	0.712119	3.32973e-12
ARF5	0.710857	3.78093e-12
LOC730098	0.709456	4.35093e-12
PCSK6	0.708112	4.97422e-12
LSM7	0.706685	5.72912e-12
RIN1	0.706463	5.85641e-12
SPSB2	0.705622	6.36186e-12
ADAP1	0.705324	6.5508e-12
PQBP1	0.705047	6.73152e-12
MYBL2	0.704864	6.85337e-12
LY6H	0.704657	6.99366e-12
SPATA33	0.700018	1.0967e-11
SCN2B	0.698885	1.22255e-11
LOC100505938	0.697134	1.44459e-11
ANKRD24	0.69687	1.48121e-11
DVL3	0.696765	1.496e-11
ZNHIT1	0.696349	1.55605e-11
MRPL2	0.695898	1.62394e-11
ARHGAP4	0.695116	1.74821e-11
POLE4	0.693336	2.06601e-11
AGPAT2	0.692098	2.31873e-11
DNAJB8	0.691517	2.44747e-11
PYCR3	0.690767	2.62369e-11
TPH1	0.690251	2.75186e-11
ADAMTS7	0.689734	2.8861e-11
FAM3A	0.689158	3.04332e-11
KMT2E-AS1	0.687554	3.52504e-11
NUTF2	0.686364	3.92914e-11
TAF12	0.686052	4.04201e-11
RTN4R	0.685677	4.18171e-11
ARHGDIG	0.685141	4.3897e-11
MMAB	0.684714	4.56252e-11
RTL5	0.682658	5.48972e-11
GDF11	0.681358	6.16583e-11
LRFN4	0.681241	6.23057e-11
FGF18	0.679473	7.28932e-11
TSKS	0.6792	7.46755e-11
EIF4EBP1	0.679076	7.55002e-11
FBXL18	0.678101	8.22789e-11
PRELID1	0.678095	8.23217e-11
SLC19A1	0.677958	8.33199e-11
TUBA4B	0.677757	8.48037e-11
SPAG8	0.677123	8.96577e-11
SPI1	0.675774	1.00883e-10
CHST13	0.67329	1.25152e-10
LINC00313	0.67294	1.28995e-10
TRNAU1AP	0.671676	1.43817e-10
SHLD1	0.67133	1.48152e-10
GPRIN1	0.671074	1.51433e-10
TFR2	0.669386	1.74917e-10
IGFLR1	0.669331	1.75727e-10
SAC3D1	0.667967	1.97289e-10
MLXIPL	0.667111	2.12086e-10
FAM83F	0.66686	2.16634e-10
PLCH2	0.666155	2.29872e-10
NFKBIB	0.665778	2.37274e-10
RPP25	0.665713	2.38554e-10
ALG12	0.66493	2.54731e-10
FAM166B	0.663532	2.86262e-10
MRPL22	0.663061	2.97683e-10
TACR1	0.662928	3.00984e-10
CCDC86	0.662834	3.03346e-10
NAT8B	0.662333	3.16225e-10
TBXA2R	0.661678	3.33831e-10
CCDC71	0.661518	3.38274e-10
EIF1AD	0.66106	3.51303e-10
H1-5	0.660677	3.62566e-10
REG3G	0.657376	4.74955e-10
C16orf74	0.65725	4.79874e-10
GBAP1	0.65652	5.09162e-10
ABTB2	0.656318	5.1756e-10
MRAP	0.65578	5.40588e-10
GRM8	0.655298	5.62042e-10
VPS9D1	0.654041	6.2188e-10
MAN2C1	0.653392	6.55088e-10
LINC01169	0.653154	6.67685e-10
MVD	0.65298	6.77063e-10
PLD4	0.652546	7.00955e-10
SBF2-AS1	0.652112	7.25631e-10
SPATA2L	0.651492	7.6238e-10
GSTP1	0.651347	7.71226e-10
COPG1	0.650383	8.32512e-10
MRPL48	0.649255	9.10195e-10
CHAF1A	0.642059	1.59385e-09
IL17F	0.636613	2.41199e-09
CLPB	0.636326	2.46468e-09
RABAC1	0.636043	2.51766e-09
ACD	0.635131	2.69612e-09
ZC3H3	0.635103	2.70167e-09
RPS6KB2	0.634419	2.84359e-09
KDM6B	0.634412	2.84524e-09
ATOH7	0.633632	3.01559e-09
NUDT1	0.63359	3.02525e-09
SLC35C1	0.633148	3.12639e-09
RTL8A	0.631161	3.62254e-09
PSMF1	0.630355	3.84439e-09
GOSR2	0.629071	4.22477e-09
COMMD9	0.628708	4.3387e-09
GPX1	0.626944	4.93493e-09
RTN4RL1	0.625235	5.58628e-09
DNAJB2	0.624505	5.88869e-09
MFSD3	0.623101	6.51484e-09
FXYD5	0.621182	7.47338e-09
SAA3P	0.619265	8.56414e-09
KCNE1	0.618594	8.9801e-09
PGAM5	0.618097	9.30098e-09
MAOB	0.616232	1.06034e-08
NAT16	0.615186	1.14089e-08
NACC1	0.615152	1.14358e-08
LPA	0.615122	1.14594e-08
C1orf68	0.614041	1.23561e-08
IL27RA	0.614002	1.23894e-08
DNLZ	0.612591	1.36635e-08
MRPS23	0.610668	1.55999e-08
TRPM4	0.609843	1.65093e-08
TM4SF20	0.608001	1.87227e-08
NCBP2AS2	0.60701	2.00274e-08
C19orf81	0.605871	2.16331e-08
DDA1	0.605757	2.18001e-08
FDXR	0.604358	2.39553e-08
RNA45SN5	0.603803	2.48664e-08
CYBA	0.603404	2.55393e-08
PAEP	0.603083	2.60955e-08
RRP7A	0.602744	2.66936e-08
SLC27A4	0.601925	2.81949e-08
CELF3	0.598247	3.59748e-08
RASD2	0.597518	3.77418e-08
FTHL17	0.597274	3.83511e-08
CDIP1	0.593664	4.85321e-08
NOP53	0.591992	5.40706e-08
MIF	0.590675	5.88487e-08
ACBD3	0.589488	6.34991e-08
SNAP29	0.587929	7.01333e-08
FAM222A-AS1	0.586774	7.54629e-08
TSTA3	0.583556	9.24194e-08
PDAP1	0.583207	9.44611e-08
ABHD6	0.582946	9.60169e-08
NLRX1	0.582455	9.90045e-08
LCN1	0.581882	1.0261e-07
CCDC153	0.581832	1.02929e-07
CSF2	0.579568	1.1845e-07
PSME3	0.578811	1.24116e-07
MRPS2	0.578266	1.28358e-07
EFHB	0.577749	1.32508e-07
KRT3	0.575844	1.48905e-07
ARTN	0.575198	1.54884e-07
B4GALNT4	0.574019	1.66397e-07
C4orf48	0.572957	1.77453e-07
ANGPTL4	0.571838	1.89847e-07
YIF1A	0.568861	2.26942e-07
KRT79	0.567932	2.39854e-07
GPR39	0.565698	2.73802e-07
ZNF426-DT	0.562284	3.34563e-07
PYCARD	0.561385	3.52553e-07
NBAT1	0.560982	3.6092e-07
TUBA4A	0.560346	3.74507e-07
LINC01213	0.557622	4.38284e-07
LYRM4	0.556969	4.55045e-07
SLC16A1-AS1	0.556605	4.64633e-07
KCNN4	0.555349	4.99236e-07
GAA	0.554696	5.18183e-07
TMEM63A	0.554475	5.24719e-07
MED28	0.548802	7.22495e-07
GAPLINC	0.544813	9.01551e-07
CCDC136	0.543689	9.59096e-07
ADCY8	0.54272	1.01146e-06
PEX16	0.540914	1.11631e-06
GABRB3	0.540009	1.17259e-06
TP53TG1	0.53937	1.21395e-06
GID4	0.537513	1.34205e-06
CENPM	0.535872	1.46577e-06
LCN8	0.533786	1.63849e-06
BRMS1	0.532883	1.71906e-06
PIP5KL1	0.531691	1.83099e-06
LOC100507507	0.531091	1.89004e-06
SLC10A3	0.530868	1.91233e-06
TNFRSF10C	0.530404	1.95964e-06
TRIB3	0.529165	2.09153e-06
SLC39A4	0.528929	2.11754e-06
TRARG1	0.528371	2.18028e-06
SIRPB2	0.525918	2.47752e-06
SHMT2	0.525043	2.59244e-06
SRARP	0.523851	2.75719e-06
NMB	0.52371	2.77719e-06
LINC02016	0.521835	3.05808e-06
NCS1	0.51948	3.44863e-06
WNT10A	0.51771	3.77252e-06
PMVK	0.517689	3.77652e-06
LRP5	0.517279	3.85549e-06
P2RY6	0.517114	3.88777e-06
UBIAD1	0.51623	4.0649e-06
TNPO2	0.513871	4.57531e-06
GALR2	0.510679	5.36182e-06
EDN2	0.509376	5.71796e-06
PICSAR	0.507848	6.16368e-06
JUNB	0.505999	6.74655e-06
NAPRT	0.505734	6.83396e-06
BSG	0.503074	7.77453e-06
AGTRAP	0.503026	7.79282e-06
STOML2	0.502957	7.81864e-06
HACD1	0.501883	8.234e-06
HR	0.500892	8.63504e-06
TWIST2	0.500692	8.71855e-06
PROC	0.500386	8.84702e-06
TRIML2	0.497714	1.0049e-05
MYRF	0.495626	1.1092e-05
PSD4	0.494915	1.14699e-05
NKAIN4	0.494138	1.18965e-05
PDE1A	0.493598	1.2202e-05
CST4	0.490802	1.3902e-05
FABP6	0.487867	1.59223e-05
TMEM187	0.487095	1.64977e-05
DLK2	0.484364	1.86914e-05
REEP6	0.479882	2.28901e-05
TRIM16L	0.477613	2.53351e-05
THEM6	0.474887	2.85944e-05
LRP10	0.474078	2.9634e-05
ANKRD11	0.471876	3.26433e-05
ALKBH6	0.471583	3.30655e-05
NOP14-AS1	0.470535	3.46139e-05
AHCY	0.470521	3.46344e-05
FOLR3	0.469603	3.60476e-05
PSENEN	0.465826	4.24388e-05
CSPG4	0.464783	4.43806e-05
MRPS28	0.461836	5.03237e-05
HAMP	0.461427	5.12041e-05
F11-AS1	0.461413	5.12351e-05
SDC3	0.453025	7.27724e-05
LFNG	0.450984	7.9149e-05
ZNF41	0.45025	8.15671e-05
FLCN	0.44893	8.60878e-05
PGF	0.448279	8.83992e-05
CCNJL	0.447235	9.22311e-05
PIAS4	0.445535	9.87943e-05
BUD31	0.444154	0.000104445
MSX2	0.442449	0.00011183
WFDC2	0.441719	0.000115134
HPDL	0.437694	0.000135044
NDUFA4L2	0.433703	0.000157867
ETHE1	0.433014	0.000162153
GET3	0.432514	0.000165324
KLHL14	0.431626	0.00017111
SLC22A18	0.431124	0.000174456
ODF2	0.430925	0.000175798
RAB7B	0.430293	0.00018013
CTU2	0.428654	0.000191826
MTG2	0.428191	0.00019526
FAM222A	0.426904	0.000205082
LOC728743	0.424836	0.000221832
CEP164	0.417793	0.000288737
SLF2	0.416298	0.000305125
SYT17	0.41418	0.000329806
LINC00467	0.412526	0.000350335
CELSR1	0.412331	0.00035284
TACSTD2	0.412182	0.000354747
KRT77	0.409933	0.000384881
UBXN6	0.407638	0.000418034
TBX5-AS1	0.406494	0.000435505
APOBEC3F	0.40581	0.000446273
GALNTL6	0.402904	0.000494784
TH	0.401795	0.000514524
SOX12	0.398985	0.000567797
ALPK1	0.396821	0.00061221
AMER1	0.396548	0.000618027
CCL7	0.396188	0.000625785
MSI2	0.395641	0.000637741
ANKS6	0.39347	0.000687241
ZNF786	0.393367	0.000689676
TNXB	0.390964	0.00074869
SCARNA2	0.381274	0.00103619
BAIAP2-DT	0.380023	0.00107981
PIGU	0.380001	0.00108062
PLXNA4	0.379932	0.00108305
OPA3	0.37717	0.0011856
C5orf46	0.376728	0.0012028
CKLF	0.37432	0.00130053
USP36	0.37425	0.00130348
LOC401312	0.367155	0.00163509
SEZ6L2	0.364842	0.00175862
L1CAM	0.364532	0.00177576
SUPT3H	0.358122	0.00216637
PIGH	0.356871	0.00225099
DBN1	0.353424	0.00249981
LOC100996740	0.351329	0.00266282
HOXA7	0.351232	0.00267058
PINK1-AS	0.347263	0.00300645
DPCD	0.345184	0.00319692
TFDP1	0.342048	0.00350479
CD59	0.340602	0.00365537
RGS7BP	0.335513	0.00423226
SOD2	0.331685	0.00471792
NDUFAF8	0.329115	0.0050712
AVEN	0.325969	0.00553523
DPH3	0.306707	0.00928136
ZNF777	0.304171	0.00991115
TTBK2	0.293307	0.0130485
HOXA11-AS	0.287223	0.0151557
DSPP	0.178374	0.136674
KIN	-0.203603	0.0885636
PRMT6	-0.275169	0.0202066
UBE2E2	-0.280676	0.0177444
ANAPC10	-0.2941	0.0127935
DZANK1	-0.299262	0.0112364
TRAK2	-0.302113	0.0104491
ZNF75A	-0.317441	0.00698663
ADAL	-0.321778	0.00621144
ZNF718	-0.326814	0.00540698
CRYGS	-0.342258	0.00348338
TMEM243	-0.354856	0.0023936
IMMP2L	-0.357052	0.0022386
LGALS3	-0.364124	0.00179861
RCAN1	-0.366694	0.0016591
ZFP69	-0.37182	0.00140949
CNN3	-0.374174	0.00130666
LINC00115	-0.375549	0.00124977
DHFR2	-0.375665	0.00124507
ANKRD28	-0.378848	0.00112232
CUL2	-0.380989	0.00104599
PCDHB16	-0.383364	0.000966853
ANKRD29	-0.384889	0.00091895
WDFY2	-0.387238	0.000849351
RCHY1	-0.38809	0.000825316
PCDHB3	-0.388598	0.000811255
RGS2	-0.388727	0.000807724
B3GAT2	-0.389323	0.00079162
CCDC112	-0.390351	0.000764471
NARS2	-0.393652	0.000682964
CARD16	-0.394665	0.000659574
ZNF519	-0.398889	0.000569703
SLC20A2	-0.399665	0.000554458
ACADSB	-0.399733	0.000553146
LINC02603	-0.403819	0.00047902
ITPR2	-0.403869	0.000478163
FAM221A	-0.404081	0.000474583
NUTM2B-AS1	-0.408084	0.00041139
LOC100287497	-0.408702	0.000402358
ATP6V1FNB	-0.409953	0.00038461
LOC101928475	-0.412375	0.000352264
ZNF738	-0.413187	0.000342001
CRISPLD1	-0.414911	0.000321086
ZNF675	-0.416584	0.000301929
ZNF300	-0.418105	0.000285417
CXorf38	-0.419746	0.00026854
PRTFDC1	-0.420288	0.000263166
NDUFS4	-0.421207	0.000254284
PRKAG2	-0.422011	0.000246739
PIGN	-0.422153	0.00024543
UPRT	-0.428084	0.000196056
CAMTA1	-0.428526	0.00019277
HIBCH	-0.429814	0.00018348
FUNDC1	-0.430769	0.000176859
SRGN	-0.432012	0.000168575
CRIPT	-0.433689	0.000157954
RELCH	-0.434863	0.000150895
EBLN2	-0.435566	0.000146806
PABPC4L	-0.439162	0.000127438
DIRAS3	-0.439408	0.000126205
EMP1	-0.439638	0.00012506
ACKR4	-0.440688	0.000119956
ARHGAP42	-0.443873	0.000105631
ZKSCAN7	-0.445832	9.76201e-05
ZNF623	-0.446226	9.60753e-05
TLE4	-0.446649	9.44474e-05
TEX43	-0.447129	9.26255e-05
GCFC2	-0.447868	8.98894e-05
CASP8AP2	-0.448289	8.83639e-05
NSD3	-0.44968	8.3492e-05
SMPDL3A	-0.451327	7.80429e-05
TCEANC	-0.453887	7.02242e-05
E2F8	-0.454227	6.92411e-05
WWP1	-0.456183	6.38345e-05
ZNF320	-0.459178	5.63073e-05
RORB	-0.459906	5.46048e-05
PAXIP1	-0.459952	5.44987e-05
LOC100289230	-0.4619	5.01872e-05
E2F5	-0.464538	4.48504e-05
PLEKHG1	-0.471471	3.32275e-05
TM2D1	-0.473875	2.98998e-05
JAK2	-0.475012	2.84366e-05
CNOT7	-0.476785	2.62861e-05
LOC105373942	-0.477766	2.51626e-05
PLEKHA7	-0.478147	2.47386e-05
CARD8-AS1	-0.480507	2.22557e-05
LZTFL1	-0.480634	2.21297e-05
C5orf30	-0.483702	1.92629e-05
PRLR	-0.484603	1.84891e-05
DNAJB9	-0.484899	1.82416e-05
INTS6-AS1	-0.488087	1.57622e-05
TNFRSF11B	-0.491509	1.34522e-05
FBXL2	-0.49157	1.34139e-05
DOCK11	-0.495451	1.11841e-05
LANCL3	-0.496238	1.07765e-05
GALNT12	-0.497816	1.00002e-05
LOC730101	-0.499184	9.37007e-06
KLRF1	-0.500111	8.96445e-06
FAM30A	-0.501693	8.30945e-06
EMSY	-0.503067	7.77746e-06
PCBP1-AS1	-0.503489	7.6202e-06
PPARGC1B	-0.507976	6.12502e-06
RBM41	-0.50805	6.10288e-06
MAP3K7	-0.513138	4.74567e-06
NXPE3	-0.514298	4.47861e-06
NBPF3	-0.515704	4.17388e-06
IFT81	-0.515867	4.13977e-06
CEP290	-0.517712	3.77219e-06
ARID2	-0.517986	3.72011e-06
GABPB2	-0.518505	3.6237e-06
FRG1JP	-0.518796	3.57065e-06
NSUN7	-0.519458	3.45247e-06
SCARB2	-0.51978	3.39648e-06
PPP1R3D	-0.520002	3.3583e-06
MEF2A	-0.522871	2.89977e-06
SRSF11	-0.522987	2.8826e-06
CBX3	-0.526409	2.41511e-06
LINC01355	-0.52663	2.3876e-06
SMAD1	-0.530557	1.94397e-06
ZNF514	-0.531821	1.81852e-06
RAB33B	-0.533331	1.67864e-06
CCDC93	-0.533538	1.66022e-06
THAP6	-0.535621	1.48557e-06
PRKY	-0.537466	1.34548e-06
NHLRC3	-0.538294	1.2867e-06
LACC1	-0.541018	1.11002e-06
RAPGEF4	-0.543533	9.67356e-07
CDC14B	-0.545307	8.7732e-07
DDX5	-0.545455	8.7016e-07
CCDC146	-0.546698	8.1227e-07
THAP2	-0.550749	6.47822e-07
FDX1	-0.551578	6.18279e-07
RUSC1-AS1	-0.5521	6.00355e-07
ZNF223	-0.554217	5.32477e-07
SNX24	-0.554992	5.09496e-07
THAP10	-0.555819	4.86007e-07
ZNF680	-0.560027	3.81482e-07
LCA5	-0.564272	2.97781e-07
BCOR	-0.565068	2.84157e-07
LPIN2	-0.56542	2.78328e-07
CHIC1	-0.568482	2.32123e-07
CHMP2B	-0.569051	2.24378e-07
RPGRIP1L	-0.570811	2.0194e-07
DMXL2	-0.571242	1.96778e-07
CDC16	-0.572636	1.80932e-07
TAF9B	-0.572799	1.79153e-07
ARL1	-0.575681	1.50388e-07
RRM2B	-0.576386	1.44051e-07
HNRNPA3	-0.576634	1.41877e-07
IFT80	-0.57816	1.29199e-07
BCLAF3	-0.578259	1.28411e-07
MLLT3	-0.579557	1.1853e-07
PABPN1	-0.580421	1.12357e-07
COX17	-0.580757	1.10046e-07
PLEKHH2	-0.580813	1.09664e-07
VPS13C	-0.580953	1.08714e-07
ANKDD1A	-0.583008	9.56454e-08
CAMKMT	-0.583729	9.14254e-08
RNF139-AS1	-0.584018	8.97803e-08
LMBRD2	-0.58428	8.83151e-08
POGLUT3	-0.584841	8.52555e-08
BBOF1	-0.586143	7.85379e-08
NPEPL1	-0.590061	6.12128e-08
NBDY	-0.590897	5.80165e-08
MCPH1	-0.593349	4.95313e-08
WASF3	-0.595063	4.43133e-08
LINC00965	-0.595959	4.1798e-08
WSB1	-0.601088	2.981e-08
KLHL15	-0.602167	2.77425e-08
ELMO1	-0.605915	2.15686e-08
ZMYND8	-0.606496	2.07374e-08
JMY	-0.60898	1.7513e-08
IKZF2	-0.609397	1.70206e-08
JMJD1C	-0.609452	1.69569e-08
ATP11C	-0.609818	1.65371e-08
ZNF273	-0.614562	1.19158e-08
MIA2	-0.614765	1.17483e-08
FANCL	-0.617276	9.8542e-09
MIR570HG	-0.618568	8.99675e-09
RIPK2	-0.619373	8.49895e-09
PREX2	-0.620257	7.98177e-09
DDX50	-0.620659	7.7569e-09
ZNF550	-0.621892	7.10391e-09
ARIH1	-0.622012	7.0435e-09
AGAP4	-0.62369	6.245e-09
HECTD2	-0.625261	5.57591e-09
PDCD4	-0.626328	5.1608e-09
INPP5F	-0.628407	4.43528e-09
NHLRC2	-0.628923	4.27086e-09
SUPT20H	-0.629571	4.07248e-09
ISOC1	-0.631363	3.5689e-09
INTS6L	-0.631673	3.48787e-09
FAM102B	-0.631889	3.43249e-09
ROBO1	-0.631914	3.42621e-09
ANKRD36BP2	-0.632054	3.3909e-09
FNDC3A	-0.633211	3.1117e-09
REV3L	-0.634551	2.81566e-09
TRIM23	-0.63509	2.70446e-09
ZNF585B	-0.643265	1.45249e-09
ARHGAP12	-0.643487	1.42781e-09
ZNF138	-0.643796	1.3941e-09
EPHA1-AS1	-0.645854	1.18832e-09
RNF38	-0.646985	1.08785e-09
AGTPBP1	-0.647068	1.08086e-09
BTBD19	-0.649735	8.76332e-10
CAMSAP1	-0.655492	5.53272e-10
FAM76A	-0.658542	4.31928e-10
PRIMPOL	-0.658855	4.21005e-10
SECISBP2L	-0.662608	3.09101e-10
SIRT1	-0.662612	3.0899e-10
CAND1	-0.663166	2.9509e-10
RALGPS2	-0.665865	2.35534e-10
ATXN7	-0.666581	2.21772e-10
LINC00997	-0.668663	1.85999e-10
ITGBL1	-0.669932	1.6696e-10
DPY19L2	-0.671202	1.49783e-10
CDKN1B	-0.671334	1.48102e-10
LOXL1-AS1	-0.671817	1.42085e-10
PEX1	-0.672639	1.32389e-10
SPRYD7	-0.673105	1.27172e-10
SEPHS1	-0.674927	1.08603e-10
TRMT11	-0.678243	8.1257e-11
ARRDC3	-0.678804	7.7337e-11
SOCS5	-0.680076	6.91032e-11
PNN	-0.68063	6.57879e-11
EML6	-0.680748	6.51027e-11
ABCB10	-0.681466	6.10669e-11
GSAP	-0.682193	5.72274e-11
APC	-0.689498	2.94969e-11
TXNDC16	-0.694327	1.88275e-11
NPTN-IT1	-0.695712	1.65272e-11
ZNF180	-0.69642	1.54565e-11
HEATR5A	-0.698185	1.30711e-11
RNFT1	-0.698797	1.23288e-11
ARID5B	-0.699784	1.12165e-11
THAP9-AS1	-0.702272	8.82323e-12
CLHC1	-0.702505	8.62616e-12
THAP1	-0.709751	4.2246e-12
S100PBP	-0.713215	2.97991e-12
BAZ2B	-0.715801	2.28877e-12
RFPL3S	-0.716608	2.10659e-12
EPG5	-0.716826	2.05971e-12
FKTN	-0.718113	1.80331e-12
MAGI3	-0.718269	1.77438e-12
UBL3	-0.719002	1.64424e-12
SNX13	-0.71925	1.60233e-12
KLHL20	-0.720074	1.47038e-12
TMEM168	-0.720863	1.35377e-12
ZNF518A	-0.725764	8.0532e-13
CASD1	-0.725806	8.01672e-13
GORAB	-0.72615	7.72678e-13
PNISR	-0.730367	4.89357e-13
CEP44	-0.73043	4.86e-13
RBBP6	-0.73181	4.17764e-13
ATE1	-0.735616	2.73843e-13
DMXL1	-0.744948	9.42363e-14
CRYZL1	-0.745938	8.3927e-14
ZNF621	-0.750276	5.01951e-14
RPS24	-0.750993	4.60603e-14
CENPC	-0.752137	4.0132e-14
ZDHHC21	-0.758687	1.79686e-14
ZNF195	-0.759633	1.59658e-14
POC1B	-0.773292	2.7232e-15
SCAF4	-0.773406	2.68222e-15
KCTD18	-0.774959	2.17628e-15
SRSF10	-0.775819	1.93694e-15
ZNF644	-0.776466	1.774e-15
PDIK1L	-0.77695	1.66059e-15
ABCA5	-0.780444	1.02629e-15
LTN1	-0.781129	9.33026e-16
PGAP1	-0.782118	8.12429e-16
DPY19L3	-0.78945	2.84812e-16
SLC18B1	-0.789495	2.82978e-16
CAPN7	-0.797155	9.04259e-17
TOGARAM1	-0.808389	1.54947e-17
ZNF207	-0.809924	1.20673e-17
MAP4K3	-0.811987	8.59214e-18
BTAF1	-0.812542	7.83694e-18
MBTD1	-0.812584	7.78187e-18
PPM1D	-0.814743	5.42275e-18
TMF1	-0.815346	4.89801e-18
TRAPPC11	-0.819227	2.52225e-18
HACE1	-0.824744	9.54954e-19
SHPRH	-0.826783	6.61201e-19
SREK1	-0.859089	9.42365e-22
ANKRA2	-0.867946	1.17066e-22

## Sheet: Blue
gene	R	P.value
DNAJB14	0.893682	1.03106e-25
FUBP3	0.891784	1.83744e-25
MAP4K5	0.87665	1.29523e-23
STARD4	0.875221	1.88027e-23
CD2AP	0.874628	2.19155e-23
EAF1	0.872855	3.44995e-23
COG6	0.867709	1.24045e-22
ACAP2	0.865219	2.26023e-22
SNX30	0.863324	3.54004e-22
NCBP3	0.85458	2.58225e-21
BOD1L1	0.853689	3.13873e-21
ZBTB11	0.852351	4.19713e-21
PDS5A	0.851837	4.68895e-21
BACH1	0.840452	4.93857e-20
TRPM7	0.840384	5.00562e-20
FBXO9	0.839093	6.45977e-20
PIGA	0.838153	7.76839e-20
N4BP2	0.837097	9.54273e-20
NABP1	0.836385	1.09539e-19
CISD2	0.835912	1.20004e-19
AP1AR	0.834201	1.66541e-19
FPGT	0.831393	2.8291e-19
EIF2AK3	0.829275	4.19142e-19
ANKRD50	0.829069	4.354e-19
ACTR6	0.826199	7.34973e-19
CEP135	0.825366	8.54064e-19
CHUK	0.823977	1.09524e-18
WDFY1	0.82366	1.15875e-18
EXOC8	0.823006	1.30155e-18
FRMD4B	0.821718	1.63354e-18
ABHD13	0.820148	2.14988e-18
PAQR3	0.81898	2.63245e-18
CTBS	0.81593	4.43708e-18
ALG6	0.813653	6.51192e-18
TBL1XR1	0.813443	6.74447e-18
TCERG1	0.81301	7.24984e-18
TMEM30A	0.812522	7.86232e-18
TANC1	0.810318	1.13125e-17
MORC3	0.806944	1.95689e-17
TMEM161B	0.80646	2.11478e-17
ANKRD12	0.806411	2.13161e-17
ARL6IP6	0.806158	2.21982e-17
WDR11	0.806008	2.27376e-17
LCOR	0.804235	3.01492e-17
MOB1A	0.800278	5.60091e-17
TMEM165	0.799965	5.87859e-17
ARID4A	0.797539	8.52962e-17
BUB3	0.796913	9.38173e-17
KLHL28	0.793775	1.50496e-16
ZUP1	0.790684	2.37797e-16
MIB1	0.790266	2.52816e-16
FRMD6	0.789591	2.79006e-16
SLC38A9	0.789142	2.97881e-16
NUP160	0.788616	3.21547e-16
ANKRD13C	0.788398	3.31879e-16
FAM126B	0.78825	3.39064e-16
PTPN12	0.78691	4.11452e-16
GEMIN2	0.786373	4.44444e-16
UBE2K	0.786264	4.51425e-16
ERN1	0.785951	4.7211e-16
NCOA3	0.785208	5.2495e-16
MTM1	0.783768	6.44068e-16
PRPF39	0.783583	6.61063e-16
RPS6KB1	0.783177	7.00072e-16
CMTR2	0.781238	9.18944e-16
APAF1	0.780985	9.51956e-16
GPBP1L1	0.779464	1.17576e-15
OTUD6B	0.778759	1.29581e-15
ARL13B	0.778755	1.29659e-15
USP46	0.777509	1.53855e-15
SPOPL	0.777383	1.56519e-15
SCAF8	0.777096	1.62795e-15
FASTKD2	0.776787	1.69795e-15
SPATA5	0.77649	1.76808e-15
RNF138	0.776315	1.81074e-15
ZNF236	0.775623	1.98916e-15
NAA25	0.774792	2.22576e-15
PTER	0.774678	2.26043e-15
PPIP5K2	0.774436	2.33523e-15
BMT2	0.774021	2.46952e-15
ZNF217	0.772353	3.0874e-15
RAPGEF6	0.769777	4.34278e-15
BAG5	0.769147	4.71799e-15
FBXL4	0.768625	5.0517e-15
WEE1	0.767484	5.86291e-15
MFAP3	0.767477	5.86782e-15
CCDC117	0.767425	5.90772e-15
SUCO	0.767241	6.05076e-15
CSNK1A1	0.764384	8.74837e-15
ZFAND1	0.764053	9.12703e-15
TASOR2	0.763007	1.04295e-14
DNAAF2	0.761824	1.21182e-14
HS2ST1	0.761607	1.24555e-14
ZSWIM6	0.759387	1.6465e-14
ZNHIT6	0.759023	1.72314e-14
ZBTB41	0.758404	1.86135e-14
NUS1	0.75818	1.91388e-14
ZBED4	0.757394	2.11004e-14
ZNF326	0.756583	2.33249e-14
DEGS1	0.756098	2.4761e-14
SPAST	0.754569	2.98677e-14
TMEM267	0.754266	3.09908e-14
CNOT6L	0.753891	3.24413e-14
HAUS3	0.753282	3.49357e-14
DNA2	0.752387	3.89351e-14
SNX16	0.751139	4.52564e-14
KDSR	0.749607	5.43701e-14
DCK	0.749353	5.60432e-14
SPTSSA	0.747948	6.62269e-14
PTPN2	0.74692	7.47787e-14
PELI1	0.746544	7.81619e-14
PTP4A1	0.745983	8.34858e-14
SEC23IP	0.745774	8.55526e-14
POLD3	0.745774	8.55595e-14
FAM135A	0.745277	9.06849e-14
SEC24A	0.743773	1.0806e-13
MINDY2	0.741915	1.33962e-13
SPDL1	0.74151	1.40353e-13
ASCC3	0.740566	1.56389e-13
NDUFB6	0.739926	1.68261e-13
SGMS1	0.738168	2.05478e-13
MED14	0.737322	2.26076e-13
MOB1B	0.737039	2.33421e-13
NUDT5	0.736475	2.48712e-13
PIKFYVE	0.735806	2.68091e-13
ZNF280C	0.735325	2.82898e-13
KBTBD6	0.73507	2.91077e-13
ERI2	0.734718	3.02729e-13
ARMT1	0.734532	3.09065e-13
RNF145	0.734497	3.10297e-13
STXBP5	0.734143	3.2273e-13
NUDCD1	0.733866	3.32826e-13
CPOX	0.733542	3.45032e-13
ATL2	0.732367	3.92909e-13
IPMK	0.731789	4.18702e-13
SGMS2	0.731765	4.19838e-13
NUP58	0.731126	4.50367e-13
SMYD2	0.730492	4.82744e-13
VCPKMT	0.730052	5.0653e-13
MSL2	0.730001	5.09335e-13
LRBA	0.727039	7.02234e-13
WRN	0.726756	7.23957e-13
ZBTB21	0.726557	7.39602e-13
NFXL1	0.725545	8.24398e-13
TNFRSF21	0.725503	8.28154e-13
TSEN15	0.724584	9.13548e-13
RSBN1	0.724187	9.52952e-13
TNFAIP3	0.723517	1.02325e-12
ALG10	0.723127	1.06647e-12
TMA16	0.722778	1.10652e-12
GPCPD1	0.722051	1.19482e-12
LINC00869	0.719544	1.55394e-12
CREBZF	0.718932	1.6563e-12
GCH1	0.718925	1.65748e-12
RINT1	0.718853	1.66987e-12
KLHL2	0.718647	1.70596e-12
MIPEPP3	0.718587	1.71667e-12
BIRC6	0.718329	1.76336e-12
FAM3C	0.717673	1.88722e-12
LYSMD3	0.717027	2.01753e-12
RIF1	0.715267	2.41744e-12
KIF2A	0.713944	2.76712e-12
KBTBD8	0.713392	2.92694e-12
ABHD18	0.712688	3.14337e-12
LRIF1	0.711757	3.45363e-12
B3GNT2	0.710755	3.82014e-12
SLC39A10	0.710512	3.91457e-12
ARL4C	0.70912	4.49911e-12
LINS1	0.708702	4.69084e-12
ZNF670	0.708561	4.75699e-12
C10orf88	0.708305	4.87954e-12
RABGAP1L	0.708205	4.92828e-12
TAF5	0.707797	5.13228e-12
VTA1	0.707074	5.51325e-12
CARNMT1	0.706702	5.71989e-12
EHF	0.706284	5.96051e-12
ADCY7	0.70622	5.99848e-12
SRFBP1	0.706162	6.03261e-12
SLC22A15	0.704521	7.08733e-12
AMD1	0.702927	8.28009e-12
CHST15	0.701423	9.57911e-12
EHHADH	0.701168	9.81824e-12
RND3	0.700882	1.00924e-11
OGA	0.700787	1.01852e-11
PGGT1B	0.700716	1.02548e-11
ZCCHC9	0.700468	1.05033e-11
DICER1	0.699985	1.1002e-11
TMEM117	0.699201	1.18616e-11
AHR	0.698549	1.26244e-11
L3MBTL3	0.697971	1.33399e-11
YIPF4	0.69659	1.52101e-11
WDR89	0.696149	1.58579e-11
LGR4	0.695698	1.65488e-11
BET1	0.693876	1.96415e-11
PTK2	0.693784	1.98113e-11
GLOD4	0.693601	2.0154e-11
FOXK1	0.693589	2.01768e-11
ERI1	0.693558	2.02357e-11
SNORD89	0.693164	2.09949e-11
NPAT	0.693018	2.12834e-11
SERTAD2	0.692926	2.14658e-11
RBBP4	0.691774	2.38982e-11
TAF1D	0.691479	2.45596e-11
PLCXD2	0.68996	2.82668e-11
RAB14	0.68934	2.99266e-11
EDEM3	0.686847	3.76015e-11
HRH1	0.686629	3.83532e-11
FGD6	0.685031	4.43397e-11
CDKN2AIP	0.68501	4.44212e-11
USP6NL	0.684899	4.48688e-11
PLSCR1	0.684335	4.72154e-11
CCDC91	0.68342	5.12667e-11
CHORDC1	0.683057	5.29661e-11
PIK3CA	0.682862	5.3902e-11
ARHGAP5	0.68275	5.44432e-11
FLVCR1	0.682184	5.72778e-11
ENTPD7	0.681619	6.02392e-11
ARL5B	0.68148	6.09924e-11
ASAP1	0.680829	6.46342e-11
LRPPRC	0.680637	6.57485e-11
STK26	0.680434	6.69414e-11
CCNT2	0.680262	6.79746e-11
MAN2A1	0.678868	7.69005e-11
ITGB1	0.678601	7.87338e-11
TTC17	0.678553	7.90652e-11
UBA6	0.678367	8.03735e-11
TMEM260	0.677645	8.5647e-11
LNX2	0.677191	8.91234e-11
C1D	0.676858	9.17681e-11
FCF1	0.676827	9.20123e-11
TGDS	0.676526	9.44709e-11
PIK3CB	0.676298	9.63759e-11
CERS6	0.675643	1.02039e-10
SNORA21	0.675261	1.05497e-10
WDHD1	0.67471	1.10674e-10
FRG1BP	0.674523	1.12482e-10
TBC1D32	0.674017	1.17534e-10
CCDC14	0.67393	1.18415e-10
CUL4B	0.673924	1.18476e-10
TRUB1	0.673809	1.1966e-10
SSR3	0.673008	1.2824e-10
ZCCHC2	0.672873	1.29743e-10
HSPA13	0.672126	1.38366e-10
BLZF1	0.671746	1.42961e-10
CPNE8	0.671629	1.44402e-10
TUG1	0.670966	1.52844e-10
TAF1B	0.670234	1.62712e-10
RB1	0.669203	1.77653e-10
FAM111A	0.668675	1.85807e-10
SCYL2	0.668346	1.91067e-10
EML4	0.668342	1.91133e-10
MINPP1	0.667764	2.00715e-10
MDM1	0.667656	2.02559e-10
RNGTT	0.667415	2.06726e-10
RLIM	0.66644	2.24421e-10
PIGB	0.665918	2.34484e-10
ZNF789	0.665799	2.36851e-10
WDR20	0.664861	2.56213e-10
MIR3682	0.664643	2.60915e-10
SLC38A6	0.664403	2.66201e-10
CHD6	0.664396	2.66373e-10
SLC30A4	0.664218	2.70351e-10
PARG	0.663886	2.77937e-10
TRIM36	0.663632	2.83869e-10
ATF1	0.662508	3.11658e-10
RAB18	0.661699	3.33257e-10
TRAPPC6B	0.661223	3.46602e-10
LRIG3	0.660816	3.58423e-10
SNX10	0.660673	3.62679e-10
DUS4L	0.659894	3.86658e-10
CDC42-IT1	0.658248	4.42395e-10
LINC00662	0.657264	4.79312e-10
C5orf24	0.656985	4.90281e-10
TP53BP2	0.656657	5.0352e-10
FBXO8	0.655537	5.51271e-10
SOCS6	0.654933	5.78801e-10
MITD1	0.653538	6.47475e-10
UBTD2	0.652883	6.82301e-10
MED23	0.652079	7.27576e-10
MTPAP	0.650808	8.04953e-10
CEP97	0.650573	8.20114e-10
PRPSAP2	0.650332	8.35911e-10
LGALS8	0.650246	8.41636e-10
DCP2	0.649811	8.71051e-10
SQLE	0.648359	9.7677e-10
RTN4	0.648261	9.84303e-10
NAA15	0.648117	9.95501e-10
FGFR2	0.648012	1.00377e-09
ABCA1	0.647202	1.06952e-09
ALG14	0.64716	1.07309e-09
STAG2	0.646607	1.12047e-09
C16orf72	0.646532	1.12709e-09
KIDINS220	0.64641	1.13785e-09
WASF1	0.645662	1.20617e-09
KRAS	0.645625	1.20968e-09
STAM	0.645518	1.21982e-09
RFX7	0.645453	1.22594e-09
SC5D	0.645105	1.25964e-09
TMEM254	0.644764	1.2934e-09
HPS3	0.644678	1.30208e-09
FBXO33	0.644056	1.36639e-09
SEC24D	0.643983	1.37411e-09
AASDH	0.643342	1.44383e-09
MTMR2	0.642724	1.51429e-09
UPF3B	0.641759	1.63091e-09
SPRED1	0.641702	1.63813e-09
RECQL	0.641266	1.69386e-09
SNX14	0.641157	1.70803e-09
METTL4	0.640855	1.74801e-09
SUDS3	0.640378	1.8129e-09
FZD5	0.640323	1.82052e-09
FBXW2	0.639365	1.95841e-09
TTC13	0.639153	1.99028e-09
DOCK7	0.63911	1.99666e-09
MMD	0.639088	2.00008e-09
LSM11	0.639061	2.00411e-09
UMAD1	0.638995	2.01419e-09
ABHD5	0.638566	2.08087e-09
C3orf52	0.638172	2.14403e-09
RESF1	0.638081	2.15879e-09
FAM200B	0.636123	2.50255e-09
MYSM1	0.635404	2.64154e-09
SAMD8	0.635179	2.68644e-09
FAM122B	0.634748	2.77457e-09
CLDN12	0.633791	2.9801e-09
CLIP4	0.631699	3.48114e-09
ZNF624	0.629759	4.01669e-09
CEP192	0.628583	4.3787e-09
NUTM2A-AS1	0.627727	4.6613e-09
MED6	0.627057	4.89447e-09
ZFYVE16	0.626765	4.99975e-09
OSBP	0.626702	5.02241e-09
TRIQK	0.625665	5.41506e-09
VPS8	0.624587	5.85418e-09
POP1	0.624144	6.04412e-09
TMEM65	0.623839	6.17828e-09
RBM33	0.623628	6.27254e-09
OXR1	0.623533	6.31585e-09
C16orf87	0.623298	6.42306e-09
CD80	0.623187	6.47479e-09
IDS	0.622906	6.60636e-09
PPIL4	0.622714	6.69801e-09
HSPA4L	0.622657	6.72551e-09
SH3RF1	0.622387	6.85677e-09
ATG7	0.621776	7.16329e-09
ANKHD1	0.620473	7.86052e-09
LIN52	0.619833	8.22575e-09
CASP7	0.61906	8.68946e-09
HMGCS1	0.61894	8.76311e-09
ST8SIA1	0.61711	9.96991e-09
TAF3	0.616311	1.0545e-08
SEPSECS	0.615241	1.13648e-08
RAD23B	0.614135	1.22754e-08
RASSF6	0.613529	1.28031e-08
CAPZA2	0.613316	1.29938e-08
ZNF780A	0.612967	1.3312e-08
NAPEPLD	0.612749	1.35148e-08
KYAT3	0.61249	1.37592e-08
FAM76B	0.612178	1.40594e-08
CHM	0.611959	1.42734e-08
CHD2	0.610819	1.54391e-08
NCK1	0.609149	1.73116e-08
RANBP2	0.607887	1.88681e-08
OSTM1	0.607677	1.91396e-08
CBLL1	0.607617	1.92186e-08
INTS2	0.607477	1.94022e-08
PAN3	0.60738	1.95306e-08
DCAF12	0.607354	1.95649e-08
LRRC57	0.607343	1.95796e-08
LY75	0.60719	1.97836e-08
ATP6V1A	0.606574	2.06284e-08
KCTD3	0.606304	2.10088e-08
CCL20	0.60605	2.13727e-08
NIPSNAP3A	0.605961	2.15019e-08
PIGX	0.605838	2.16809e-08
HP1BP3	0.605359	2.23937e-08
ETAA1	0.6023	2.7497e-08
ARHGAP21	0.601874	2.82908e-08
THEMIS	0.601563	2.8882e-08
HOXD8	0.601355	2.92847e-08
GMCL1	0.600704	3.05801e-08
LNPK	0.599273	3.36206e-08
ASAP2	0.599215	3.37486e-08
PPAT	0.597156	3.86481e-08
RIOK3	0.596549	4.02169e-08
TC2N	0.596237	4.10456e-08
SLC35F5	0.596074	4.14871e-08
AKAP11	0.594997	4.45057e-08
ADAT2	0.594962	4.46061e-08
TRIB2	0.594518	4.59134e-08
PPP4R3A	0.59451	4.59367e-08
SS18L1	0.594232	4.67753e-08
PRKX	0.593775	4.81842e-08
SKIL	0.593372	4.94595e-08
CASK	0.593338	4.95661e-08
NAT1	0.593184	5.0063e-08
LRRC31	0.592816	5.12702e-08
EDNRA	0.592511	5.22901e-08
GLCE	0.59203	5.3939e-08
SPIDR	0.590881	5.80752e-08
SH3YL1	0.590543	5.93491e-08
DOCK9	0.589818	6.21718e-08
RICTOR	0.589809	6.22059e-08
NBPF20	0.589081	6.51712e-08
HCFC2	0.589003	6.54938e-08
GRAMD4	0.588667	6.69114e-08
UST	0.5874	7.253e-08
MPHOSPH9	0.585787	8.03233e-08
DHX33	0.58465	8.62887e-08
DNAJC7	0.584609	8.6508e-08
SPRTN	0.584391	8.77015e-08
ZNF700	0.58425	8.84813e-08
TXNDC9	0.583964	9.00847e-08
CASP1	0.583532	9.25576e-08
PRKD3	0.583307	9.38745e-08
STK39	0.582762	9.71258e-08
TCFL5	0.581988	1.01935e-07
LMTK2	0.581781	1.03253e-07
ELOVL7	0.581221	1.06914e-07
CCDC18	0.579911	1.15964e-07
TRIM13	0.579904	1.16017e-07
PPP4R3B	0.579241	1.20873e-07
CYP24A1	0.578943	1.2311e-07
BNIP3L	0.578875	1.23629e-07
MCTP2	0.578855	1.23783e-07
NOM1	0.578791	1.24276e-07
LRRC8B	0.578212	1.28785e-07
SLC36A4	0.577904	1.31244e-07
LIN9	0.577829	1.31856e-07
USP3-AS1	0.577805	1.32045e-07
RGS1	0.577063	1.38204e-07
AASDHPPT	0.577035	1.38436e-07
SCAF11	0.577027	1.38503e-07
LOC114224	0.575888	1.48502e-07
GTF3C3	0.575705	1.50171e-07
NRIP1	0.575665	1.50533e-07
MFSD6	0.575516	1.51907e-07
USP31	0.575463	1.52399e-07
EEF1AKMT2	0.574925	1.57478e-07
PHC3	0.573975	1.6684e-07
MAPK8	0.573564	1.71053e-07
RTKN2	0.573283	1.73983e-07
MAP4K4	0.571533	1.93371e-07
CHAC2	0.571494	1.93829e-07
MTCL1	0.570668	2.03692e-07
AFAP1	0.570442	2.06464e-07
LOC145474	0.570389	2.07128e-07
ZNF776	0.570372	2.07339e-07
TUT7	0.570253	2.08822e-07
GIGYF2	0.570208	2.09378e-07
STRN3	0.570194	2.09557e-07
POLR2B	0.568682	2.29383e-07
GNB4	0.568662	2.29652e-07
ELOVL6	0.568064	2.37977e-07
YOD1	0.565783	2.72423e-07
NAV3	0.56574	2.73121e-07
LRP12	0.564975	2.85726e-07
REST	0.564501	2.93813e-07
BBX	0.562715	3.26242e-07
TRMT10A	0.562412	3.32074e-07
FAT1	0.56129	3.54521e-07
GABPA	0.560006	3.8196e-07
ESM1	0.559899	3.84336e-07
HERC4	0.559081	4.02945e-07
DYNC2LI1	0.558824	4.08977e-07
ETS1	0.558383	4.19503e-07
KIAA1109	0.558107	4.26242e-07
ZFP37	0.557907	4.31173e-07
MDM2	0.557318	4.46012e-07
CCDC88A	0.557205	4.4893e-07
MAGEE1	0.556695	4.62253e-07
GPALPP1	0.556326	4.7213e-07
PLS1	0.556207	4.75357e-07
PAG1	0.555533	4.94007e-07
ZNF702P	0.555511	4.9464e-07
PDSS1	0.555503	4.94869e-07
GPR158	0.55547	4.95807e-07
NET1	0.55529	5.00919e-07
LINC00622	0.554719	5.17479e-07
ZNF655	0.554526	5.23196e-07
GCA	0.55443	5.2608e-07
SNRPB2	0.551191	6.3192e-07
CEMIP	0.549754	6.85039e-07
LOC100190986	0.54964	6.89407e-07
VMP1	0.548989	7.15011e-07
PLD1	0.548591	7.31061e-07
SPATA5L1	0.548083	7.52078e-07
ELOC	0.547228	7.88726e-07
DLX1	0.54682	8.06823e-07
POLQ	0.546605	8.16508e-07
FIGNL1	0.546061	8.41499e-07
PAK2	0.5453	8.77639e-07
MGA	0.54464	9.10177e-07
THAP5	0.543937	9.46122e-07
ZNF112	0.543882	9.48991e-07
CAAP1	0.543552	9.66352e-07
RBAK	0.543465	9.70962e-07
GABPB1-AS1	0.543059	9.92813e-07
NPNT	0.541465	1.08328e-06
GDI2	0.540199	1.1606e-06
WNT5A	0.539949	1.17642e-06
MYO5B	0.539637	1.1965e-06
AGO3	0.53813	1.29815e-06
NFATC2IP	0.537266	1.36004e-06
KIAA2026	0.536821	1.39297e-06
NPL	0.536271	1.43474e-06
CTDSPL2	0.536039	1.45268e-06
EIF3C	0.53553	1.49284e-06
ERRFI1	0.535313	1.51029e-06
DLEU2	0.534526	1.57515e-06
COPA	0.533336	1.67818e-06
CEP83	0.532396	1.76394e-06
ACVR1C	0.531805	1.82004e-06
DIPK2A	0.530015	2.00018e-06
TDRP	0.52983	2.0198e-06
TSPAN6	0.528348	2.18292e-06
REPS1	0.527151	2.3237e-06
LUZP1	0.525681	2.50824e-06
UGDH	0.525506	2.53111e-06
ZNF468	0.525257	2.56395e-06
BCLAF1	0.524887	2.61344e-06
ZNF365	0.52431	2.69267e-06
CFAP44	0.524147	2.71541e-06
C4orf33	0.524056	2.72808e-06
KIFAP3	0.524007	2.73501e-06
ZNF587B	0.523606	2.79218e-06
CEBPZOS	0.523223	2.84781e-06
ACVR1	0.522696	2.926e-06
WLS	0.522053	3.02414e-06
MED17	0.521882	3.0507e-06
GAD1	0.520954	3.1991e-06
SMC5	0.520839	3.21802e-06
ARL15	0.519654	3.41826e-06
GPR160	0.517482	3.81624e-06
DNAL1	0.517367	3.83843e-06
NHS	0.517333	3.84514e-06
DCAF4L1	0.515777	4.15859e-06
C1orf109	0.514398	4.45627e-06
TMEM245	0.513909	4.56663e-06
CCDC6	0.512627	4.86806e-06
SLC12A2	0.512397	4.92397e-06
GRTP1	0.512242	4.96194e-06
SEL1L	0.511634	5.11404e-06
TENT2	0.511301	5.19919e-06
STMP1	0.510593	5.38463e-06
SLC35D1	0.510505	5.40803e-06
ZKSCAN5	0.510274	5.47016e-06
FANK1	0.510255	5.47522e-06
GJA3	0.510121	5.51174e-06
TTC39B	0.509816	5.59522e-06
ATP2B1	0.509229	5.75936e-06
C15orf40	0.507384	6.30518e-06
IMPACT	0.506975	6.43271e-06
RO60	0.506281	6.65424e-06
TP53INP1	0.505989	6.74986e-06
UBE3D	0.50593	6.76924e-06
STXBP1	0.504914	7.11192e-06
FAM200A	0.504519	7.24966e-06
ARMC10	0.504232	7.35135e-06
CEP76	0.504135	7.38587e-06
EFHC1	0.503779	7.51414e-06
PCYOX1	0.502017	8.18112e-06
PHF14	0.501779	8.27533e-06
TNFSF11	0.501301	8.46724e-06
C6orf120	0.500523	8.78906e-06
HBS1L	0.499545	9.20998e-06
CCSER2	0.499483	9.2372e-06
ZNF518B	0.498808	9.53966e-06
COBLL1	0.497278	1.02589e-05
ADO	0.496222	1.07844e-05
LRRC8C	0.494694	1.15901e-05
TRDMT1	0.493031	1.25301e-05
YIPF5	0.492579	1.27977e-05
EIF1AX	0.491423	1.35059e-05
ADGRG6	0.490948	1.38077e-05
SLC12A6	0.490514	1.4089e-05
ZNF431	0.490001	1.44282e-05
NAA16	0.48608	1.72837e-05
NEPRO	0.485713	1.75757e-05
MBIP	0.485112	1.80651e-05
C18orf21	0.485098	1.80766e-05
PGK1	0.483751	1.922e-05
OTUD3	0.483694	1.92698e-05
GNPDA2	0.48362	1.93352e-05
PRRG1	0.482389	2.04447e-05
ZDBF2	0.482044	2.0766e-05
FEM1C	0.481757	2.10374e-05
GRHL1	0.481347	2.14298e-05
CCDC122	0.481034	2.17343e-05
TRRAP	0.480748	2.20161e-05
ZFC3H1	0.479087	2.37202e-05
CEMIP2	0.478989	2.38251e-05
ALKBH8	0.478741	2.40906e-05
JRKL	0.47737	2.56107e-05
DCTN4	0.476411	2.67272e-05
SIPA1L1	0.476025	2.7189e-05
PSD3	0.474866	2.86207e-05
ZKSCAN1	0.474841	2.86522e-05
GART	0.473953	2.97971e-05
IRAK2	0.4734	3.05323e-05
P2RY1	0.472856	3.127e-05
BAG4	0.47175	3.28249e-05
NFE2L3	0.47125	3.35501e-05
WARS2-AS1	0.469943	3.55176e-05
ZSCAN31	0.469936	3.55293e-05
BBS12	0.469657	3.59629e-05
MACC1	0.469536	3.61516e-05
CINP	0.469495	3.62167e-05
BLM	0.469109	3.68288e-05
DNAJC3-DT	0.468333	3.80895e-05
LINC00964	0.467555	3.93929e-05
FCRL2	0.467238	3.99356e-05
ZNRF3	0.467099	4.01757e-05
ARRDC4	0.466722	4.08335e-05
LRRCC1	0.466586	4.10736e-05
GRAMD2B	0.466396	4.1412e-05
ABI1	0.464407	4.51019e-05
PDE12	0.464088	4.572e-05
ZNF141	0.463449	4.69864e-05
MATR3	0.463199	4.74894e-05
ATG16L1	0.462487	4.89512e-05
TUBGCP4	0.462345	4.92469e-05
NUMB	0.462318	4.93033e-05
TOX	0.462094	4.97752e-05
FNIP2	0.460927	5.22985e-05
LINC02535	0.459231	5.61802e-05
HNRNPDL	0.458486	5.79686e-05
CRYZ	0.458367	5.82598e-05
MBD6	0.456634	6.26422e-05
LOC100507053	0.455176	6.6566e-05
RAB23	0.454486	6.85031e-05
B3GALNT1	0.454434	6.86488e-05
FRMD5	0.453598	7.10694e-05
KIF13A	0.453285	7.19953e-05
RASAL2	0.451892	7.62523e-05
DDX52	0.450676	8.0156e-05
ZNF654	0.44972	8.33541e-05
DLL1	0.448363	8.80983e-05
PEX7	0.447043	9.29499e-05
KIAA0895	0.445691	9.81761e-05
MAN1A1	0.444879	0.000101443
NEDD1	0.443041	0.000109212
NEDD4L	0.442253	0.000112708
TUSC3	0.441831	0.000114624
CPPED1	0.441447	0.000116389
HS3ST1	0.441173	0.000117667
TTC37	0.440405	0.000121314
ABCA13	0.440167	0.000122466
MCM9	0.438666	0.000129963
LOC374443	0.43748	0.000136183
FAM111A-DT	0.435933	0.000144711
MIR181A2HG	0.434568	0.000152638
BRWD3	0.434314	0.00015416
SCD5	0.432948	0.00016257
ANKRD36	0.432704	0.000164112
SERPINB5	0.430021	0.000182029
ATP7A	0.429302	0.000187124
PDGFC	0.42921	0.000187788
ZNF277	0.429205	0.000187824
CALML4	0.427205	0.000202748
FBXO22	0.426922	0.000204946
TIFA	0.424223	0.000227037
SLC25A30	0.423955	0.00022934
LACTB	0.423823	0.000230484
RNF103	0.423087	0.000236969
CPEB2	0.422138	0.000245571
SNCA	0.421539	0.000251143
CKMT2-AS1	0.42086	0.000257609
ZNF850	0.42071	0.000259051
GRPEL2	0.420037	0.000265646
PLEKHA8	0.419866	0.000267344
CEP19	0.419067	0.000275405
NEMF	0.418951	0.000276596
CCDC68	0.418856	0.000277581
IREB2	0.417647	0.000290297
DCAF16	0.416915	0.000298265
SRBD1	0.416597	0.000301787
PTPRE	0.416254	0.000305617
HS6ST2	0.416162	0.000306658
ALS2	0.415741	0.000311452
HECTD1	0.414525	0.000325668
SNRNP200	0.413704	0.000335597
PSTPIP2	0.413411	0.000339212
CPNE3	0.411526	0.000363313
RADX	0.410174	0.000381543
SLC30A10	0.410116	0.000382355
C7orf57	0.409901	0.00038533
DCAF5	0.407313	0.000422938
N4BP2L2	0.406676	0.000432684
LINC01004	0.406539	0.000434804
ASAH2B	0.405181	0.000456389
NUDT11	0.403901	0.000477614
GALNT13	0.403531	0.000483925
RNF212B	0.403383	0.000486475
GOT1L1	0.397934	0.000588984
DDX60L	0.397029	0.000607809
TRIM2	0.395012	0.000651722
VNN1	0.394304	0.000667821
ARHGEF7	0.394256	0.000668916
PAFAH1B1	0.39285	0.000702001
HORMAD1	0.392536	0.000709586
GUF1	0.392097	0.000720315
GK	0.392065	0.000721091
TNIP3	0.391092	0.000745434
HIVEP1	0.389586	0.000784592
GUSBP4	0.389511	0.00078658
NRBF2	0.389005	0.000800172
SYK	0.388923	0.000802409
ZNF124	0.388156	0.000823461
IL13RA2	0.387343	0.000846352
SPAG9	0.386886	0.000859466
CXCL3	0.385232	0.00090848
MIDN	0.385023	0.000914845
NT5C3A	0.384133	0.00094242
MED8	0.383749	0.000954562
SOX21-AS1	0.383669	0.000957105
TMCO3	0.383035	0.000977501
NELL2	0.382541	0.000993654
SLC39A8	0.38164	0.00102376
NAPB	0.381454	0.00103004
STON1	0.381171	0.00103975
CPA6	0.38008	0.00107781
TCP11L2	0.379447	0.00110047
EMC1	0.376129	0.00122648
PPP4R3C	0.375804	0.00123947
WTAP	0.375635	0.00124631
FAM161A	0.374472	0.00129415
RBM25	0.374178	0.00130648
TNFRSF10D	0.374016	0.00131335
ATXN1	0.373167	0.00134978
EXOSC1	0.372744	0.00136831
ALDH1A3	0.37155	0.00142174
LRRC69	0.37062	0.0014647
OR7D2	0.369236	0.00153074
EPHX4	0.368538	0.00156508
SFXN3	0.366402	0.00167442
PTPRR	0.365718	0.00171086
SMG1P5	0.365717	0.00171091
SLC44A1	0.365014	0.00174914
LIMS1	0.362048	0.00191891
RDX	0.361271	0.00196578
HLTF	0.36123	0.0019683
CCN6	0.359436	0.00208054
ZNF678	0.359099	0.00210223
CYTH2	0.356633	0.00226745
DNAJC6	0.356577	0.00227138
VPS50	0.356248	0.00229427
GEM	0.35617	0.00229975
GDAP2	0.355944	0.00231563
SDCBP2-AS1	0.353755	0.00247491
SLC25A21	0.353707	0.00247851
IRF2	0.352888	0.00254067
C20orf197	0.352083	0.00260307
TNPO1	0.351454	0.00265282
C9orf72	0.349569	0.00280697
SLC6A16	0.348826	0.00286993
RTN3	0.348587	0.0028904
SETD5	0.346636	0.00306277
BMPR1B	0.346374	0.00308658
PTH2R	0.345573	0.0031605
SCN2A	0.344403	0.0032713
CCDC186	0.343634	0.00334596
ZNF600	0.343498	0.00335926
GLDC	0.342683	0.00344041
KIAA0754	0.341733	0.0035371
MYO3B	0.340414	0.00367538
ST18	0.338402	0.00389552
DNM3	0.337197	0.00403299
DYNLT3	0.336444	0.00412098
PPP1R2	0.335759	0.00420253
PPP1R26-AS1	0.335623	0.00421895
ILDR1	0.333472	0.00448535
PHLDB2	0.333135	0.00452851
CENPI	0.332427	0.00462009
MDN1	0.332297	0.00463717
BRCC3	0.318638	0.0067646
ZSCAN30	0.317608	0.00695528
DHX36	0.316511	0.00716347
KCNG3	0.316442	0.00717682
LINC00173	0.316315	0.00720141
GSDMB	0.316216	0.00722056
CACNA1G	0.316178	0.0072278
RNF128	0.315861	0.00728958
LOC401261	0.315857	0.00729033
MUC1	0.313618	0.00773935
DNAH14	0.313443	0.00777537
DCUN1D4	0.312421	0.00798898
PKIB	0.30932	0.00866934
RNF182	0.308856	0.00877547
ENOSF1	0.306959	0.00922089
MEGF9	0.304871	0.00973368
NFAT5	0.30349	0.0100864
FAM117B	0.303104	0.0101869
IGFBP3	0.302236	0.0104163
DMRT1	0.300976	0.0107571
CD1A	0.300686	0.0108371
SMARCC2	0.299442	0.0111854
DNAJC3	0.292314	0.0133742
PROK2	0.288183	0.014805
NAF1	0.286733	0.0153374
HTR7P1	0.28599	0.0156166
IL1A	0.280893	0.017653
LINC02076	0.276968	0.0193722
WNT2B	0.276413	0.0196264
GALNT1	0.267552	0.0240885
VEPH1	0.259796	0.0286738
JHY	0.250703	0.0349644
SMAD5	0.238082	0.0455699
BTG1	0.210339	0.0782981
ICK	0.0812809	0.50041
FETUB	0.0194972	0.87179
NTAN1	-0.164188	0.171244
SDHAF4	-0.209813	0.0790646
ACYP1	-0.220677	0.0644115
PEX10	-0.290025	0.0141512
ZBTB42	-0.297075	0.0118749
OAZ3	-0.298188	0.0115461
IMPA2	-0.310521	0.00840021
ZBED1	-0.313431	0.00777777
CDC42EP5	-0.322844	0.00603287
FBXO16	-0.322891	0.00602508
SMUG1	-0.326333	0.00547958
LYRM2	-0.331722	0.0047131
AKR1C1	-0.334757	0.00432444
ZNF875	-0.335077	0.00428518
MT1F	-0.336986	0.00405747
ZFHX4	-0.337458	0.00400291
RNF135	-0.339157	0.00381165
FABP2	-0.340574	0.00365834
ZNF827	-0.341496	0.00356157
KLHL21	-0.342924	0.00341619
ZCCHC10	-0.343312	0.00337764
FUT2	-0.344596	0.00325275
FAM118A	-0.34671	0.00305609
FAHD1	-0.347122	0.00301903
MORN2	-0.347526	0.00298303
CBR3	-0.34893	0.00286098
CES2	-0.351468	0.00265166
MGARP	-0.351481	0.00265064
CFTR	-0.353865	0.00246666
RND1	-0.354245	0.0024384
LGR6	-0.354495	0.00241998
ACTR3C	-0.356889	0.00224976
NINJ2	-0.357043	0.00223924
BAX	-0.359664	0.00206597
NDUFAF6	-0.360721	0.00199955
SPACA9	-0.362118	0.00191474
RASIP1	-0.371048	0.00144479
ATP8A2	-0.371772	0.00141165
POMT1	-0.375497	0.00125189
TMEM37	-0.376728	0.00120281
CACNB2	-0.378535	0.00113388
SLC6A8	-0.379388	0.00110261
ALAS1	-0.380687	0.00105647
DNAJC15	-0.381397	0.00103201
EPHX1	-0.383053	0.000976894
PHGDH	-0.38621	0.000879203
AMACR	-0.388113	0.000824656
ALDH4A1	-0.388731	0.000807624
CIART	-0.390466	0.000761491
ABHD8	-0.392268	0.000716124
MSS51	-0.392791	0.000703415
TST	-0.397624	0.000595368
SERPINA3	-0.397808	0.000591572
TTC25	-0.399885	0.000550211
OSCP1	-0.403918	0.00047734
CCDC142	-0.412345	0.000352649
B3GNT8	-0.414293	0.000328446
STEAP3	-0.41472	0.000323343
ST6GALNAC4	-0.417083	0.000296416
NDUFAF5	-0.418244	0.000283956
ZNF569	-0.419364	0.000272385
TBRG1	-0.419875	0.000267251
ATG16L2	-0.421659	0.00025002
C6orf15	-0.421809	0.000248616
OBSL1	-0.423436	0.000233869
PATZ1	-0.423677	0.000231762
CASTOR1	-0.424759	0.000222478
P2RY2	-0.425252	0.000218364
FBF1	-0.426086	0.000211567
TMLHE	-0.43044	0.000179118
FOXO4	-0.431205	0.000173914
SMIM10L2A	-0.434652	0.000152138
ITGB2-AS1	-0.4347	0.000151854
ULK2	-0.434749	0.000151565
SNHG19	-0.43479	0.000151322
KRBOX1	-0.435023	0.000149954
TMEM91	-0.439939	0.000123578
MT1E	-0.441271	0.000117207
TFF3	-0.442587	0.000111215
RARA	-0.443689	0.000106414
DYNLRB2	-0.451964	7.6025e-05
TPPP3	-0.454628	6.80983e-05
PCDH17	-0.455232	6.64113e-05
KRT31	-0.455315	6.61828e-05
CNNM4	-0.460527	5.31908e-05
LINC01590	-0.462022	4.99275e-05
PNPLA4	-0.46209	4.97836e-05
LOC101928673	-0.463599	4.6685e-05
LINC01554	-0.463892	4.61057e-05
ABCB6	-0.465017	4.39384e-05
PITX1	-0.465636	4.27878e-05
RANBP17	-0.465859	4.23787e-05
GCHFR	-0.467019	4.03149e-05
ELP5	-0.468011	3.86242e-05
HOXA-AS2	-0.470807	3.4205e-05
YPEL4	-0.471234	3.35739e-05
MT1H	-0.472513	3.17455e-05
SPPL2B	-0.47445	2.91511e-05
SPSB1	-0.474482	2.91106e-05
C11orf21	-0.476877	2.61796e-05
SPATA6L	-0.480588	2.21747e-05
LRRK1	-0.480637	2.2126e-05
PCIF1	-0.483043	1.98481e-05
GPR4	-0.484535	1.85467e-05
MEGF8	-0.489061	1.50697e-05
ITGA9	-0.489247	1.49405e-05
DPPA2	-0.489511	1.47589e-05
MGC16275	-0.489691	1.46368e-05
ANKRD16	-0.489883	1.45075e-05
MT1G	-0.496072	1.08613e-05
DERL3	-0.49665	1.05687e-05
EPOR	-0.497193	1.03002e-05
LOC101927972	-0.498914	9.49134e-06
NEIL2	-0.499401	9.2737e-06
PI4KA	-0.500169	8.93935e-06
MRPL37	-0.501412	8.42221e-06
TSTD1	-0.502106	8.14595e-06
LOH12CR2	-0.504561	7.23494e-06
POMGNT1	-0.505077	7.05591e-06
SIGLEC10	-0.505297	6.98097e-06
ZNF232	-0.507816	6.17313e-06
PDLIM2	-0.508814	5.87804e-06
PSTPIP1	-0.509115	5.79178e-06
NUDT6	-0.509272	5.74724e-06
SPDYE2	-0.509916	5.56774e-06
EPHB6	-0.513603	4.63696e-06
MAP7D3	-0.514228	4.49442e-06
SYT8	-0.516634	3.98307e-06
CKB	-0.51721	3.86892e-06
CYP11A1	-0.517756	3.76371e-06
RGMB-AS1	-0.51897	3.53922e-06
SUSD3	-0.520013	3.35643e-06
DDIT3	-0.520347	3.29983e-06
SSH1	-0.520532	3.26879e-06
LRRC27	-0.521018	3.18861e-06
MRPS9	-0.524019	2.73342e-06
FXR1	-0.524368	2.68456e-06
RNASEH1-AS1	-0.526767	2.37064e-06
NRXN2	-0.529859	2.0167e-06
MCM3AP	-0.531715	1.82867e-06
ST3GAL1	-0.533234	1.68731e-06
STN1	-0.534539	1.57402e-06
KRT33A	-0.534752	1.5562e-06
C11orf74	-0.537568	1.33808e-06
PLA2G4F	-0.53854	1.26973e-06
MT1X	-0.538541	1.26965e-06
C6orf136	-0.538855	1.24832e-06
ZNRF1	-0.539686	1.19337e-06
LOC101928045	-0.540772	1.12495e-06
LINGO1	-0.541055	1.10775e-06
BCAT2	-0.543496	9.69294e-07
HS3ST6	-0.5436	9.63792e-07
SCRIB	-0.544573	9.13561e-07
OSER1-DT	-0.545112	8.86815e-07
HTATSF1	-0.545798	8.53794e-07
GPI	-0.546699	8.12225e-07
CRELD1	-0.549065	7.11969e-07
FGR	-0.549712	6.8666e-07
LINC01896	-0.549835	6.81909e-07
BARX1	-0.549949	6.77584e-07
THYN1	-0.550145	6.70192e-07
GSTT1	-0.550253	6.66113e-07
LILRA2	-0.550877	6.43158e-07
LIPE	-0.55356	5.52732e-07
NQO2	-0.554217	5.32489e-07
KEAP1	-0.556029	4.80213e-07
ZNF582-AS1	-0.556656	4.63283e-07
GS1-124K5.4	-0.558106	4.26256e-07
HOOK2	-0.558193	4.24125e-07
HOTS	-0.55947	3.93993e-07
LRFN3	-0.563001	3.20835e-07
LMO4	-0.564941	2.86291e-07
ADGRD2	-0.565278	2.8067e-07
HAUS7	-0.566984	2.53745e-07
VMO1	-0.568262	2.35196e-07
HMGB4	-0.569591	2.17255e-07
UBE2G2	-0.571385	1.95099e-07
CX3CL1	-0.57288	1.78274e-07
TIMM13	-0.57352	1.71504e-07
WDR86	-0.573572	1.70971e-07
CAVIN3	-0.574105	1.65532e-07
PCBD2	-0.574689	1.59763e-07
PANK4	-0.574963	1.57117e-07
UGT3A1	-0.576581	1.42346e-07
SLC44A2	-0.576923	1.39392e-07
DENND2A	-0.579101	1.2192e-07
LOXL4	-0.580112	1.14536e-07
TRIM7	-0.580196	1.13941e-07
TNFSF14	-0.583723	9.14585e-08
TMEFF2	-0.584708	8.59745e-08
LIN37	-0.585716	8.06862e-08
TNNT2	-0.586502	7.67723e-08
CTNS	-0.586864	7.50341e-08
ACTR1A	-0.587074	7.40427e-08
FAH	-0.588611	6.7153e-08
WBP4	-0.588782	6.64265e-08
ZDHHC11	-0.589244	6.44947e-08
MYH15	-0.591048	5.74576e-08
TSPAN33	-0.591688	5.51382e-08
LINC01350	-0.592049	5.38728e-08
CYB5R1	-0.592982	5.07216e-08
MRPS15	-0.593117	5.02801e-08
IGFN1	-0.594571	4.57567e-08
MLPH	-0.596437	4.05132e-08
LINC00963	-0.597209	3.85146e-08
ZSWIM7	-0.597922	3.67516e-08
FCN1	-0.598444	3.55107e-08
GCDH	-0.598783	3.4727e-08
ISYNA1	-0.599475	3.31751e-08
LOC100289473	-0.599545	3.30222e-08
UCKL1	-0.600865	3.02541e-08
NFU1	-0.601788	2.8452e-08
FAM66C	-0.602231	2.76241e-08
POLR3K	-0.602475	2.71779e-08
PHF19	-0.603547	2.52968e-08
HOGA1	-0.604976	2.29805e-08
ILF3-DT	-0.60591	2.15758e-08
LGALS1	-0.606304	2.10085e-08
C11orf96	-0.606825	2.02798e-08
GALT	-0.607703	1.9106e-08
CRIP1	-0.608866	1.76501e-08
MIRLET7BHG	-0.608928	1.75753e-08
WNT6	-0.609439	1.69717e-08
LOC100289361	-0.610196	1.61146e-08
CCDC92	-0.610209	1.61003e-08
PIGZ	-0.610455	1.58309e-08
PRRT2	-0.610671	1.55967e-08
APOO	-0.610929	1.53233e-08
ANKRD39	-0.611474	1.47582e-08
LSM4	-0.611672	1.45583e-08
ZNF554	-0.614175	1.2241e-08
D2HGDH	-0.614509	1.19599e-08
SLIRP	-0.616783	1.02021e-08
ZNF34	-0.617862	9.45648e-09
PEMT	-0.619831	8.22726e-09
HSPB1	-0.620543	7.8214e-09
ERVK13-1	-0.620813	7.67225e-09
CRLF1	-0.62114	7.49597e-09
ADAMTS10	-0.621769	7.16668e-09
LHFPL1	-0.621875	7.11253e-09
PKN3	-0.622098	7.00008e-09
TMEM150A	-0.625851	5.34264e-09
TMEM121	-0.62609	5.25078e-09
TNNI3	-0.626409	5.13081e-09
CEBPD	-0.627995	4.57079e-09
PYDC1	-0.628612	4.3694e-09
OSGIN1	-0.630071	3.92574e-09
SOCS3	-0.631371	3.56678e-09
DEAF1	-0.632426	3.29857e-09
MIEF2	-0.632721	3.22725e-09
APEH	-0.636357	2.45894e-09
MAP3K2-DT	-0.636951	2.35128e-09
CD19	-0.637576	2.24304e-09
H1-2	-0.638353	2.1149e-09
MAPK8IP2	-0.639817	1.89213e-09
PRRG2	-0.640073	1.85548e-09
ETV2	-0.640109	1.8504e-09
SPATA20	-0.640144	1.84557e-09
MGLL	-0.64077	1.75932e-09
MRPL58	-0.641002	1.72836e-09
DLGAP1-AS1	-0.64138	1.67907e-09
TMEM129	-0.641954	1.60675e-09
PPP1R14A	-0.642974	1.4855e-09
ITIH3	-0.644465	1.32375e-09
PITPNA-AS1	-0.645123	1.2578e-09
NDUFV3	-0.645298	1.24081e-09
CYC1	-0.646107	1.16511e-09
SWI5	-0.648433	9.71096e-10
DDAH2	-0.65031	8.37353e-10
THNSL2	-0.651577	7.5724e-10
DBP	-0.653009	6.75497e-10
INPP5A	-0.655249	5.64229e-10
ARMCX5	-0.657041	4.88088e-10
ZNF503-AS2	-0.658805	4.22725e-10
MRPL38	-0.658891	4.19782e-10
ANG	-0.660419	3.70346e-10
ZAP70	-0.661217	3.46763e-10
TRAPPC6A	-0.662272	3.17809e-10
PPP1R16A	-0.66345	2.88203e-10
FAM104B	-0.664427	2.65678e-10
RAB37	-0.664635	2.61091e-10
ALKBH4	-0.665517	2.42524e-10
GSTZ1	-0.66596	2.33673e-10
FADS2	-0.667268	2.09294e-10
ACAP1	-0.669065	1.79744e-10
CRACR2B	-0.669856	1.68045e-10
ADIRF	-0.670585	1.57914e-10
FZD4-DT	-0.671451	1.46627e-10
GIMAP1	-0.674796	1.09849e-10
ATPAF2	-0.674988	1.08028e-10
TOB2	-0.676176	9.74024e-11
ALDH1B1	-0.677929	8.3535e-11
ARRB1	-0.678366	8.0383e-11
SULT1A1	-0.680809	6.47459e-11
CARD19	-0.682264	5.68671e-11
RASGRP2	-0.68344	5.11777e-11
MRPS36	-0.683442	5.11684e-11
INHA	-0.684134	4.80755e-11
FHOD1	-0.684672	4.5802e-11
NTNG2	-0.686051	4.04243e-11
PTOV1-AS1	-0.690418	2.70972e-11
CIB2	-0.69062	2.6594e-11
CRTAC1	-0.692516	2.23035e-11
FOXRED1	-0.694032	1.93571e-11
IFITM10	-0.694717	1.81505e-11
TOM1	-0.69543	1.69728e-11
PELP1	-0.699211	1.18506e-11
RPL10L	-0.700458	1.05136e-11
TNFRSF10B	-0.701122	9.86203e-12
MGMT	-0.702059	9.00779e-12
NINJ1	-0.702515	8.6179e-12
KIF1C	-0.703039	8.19035e-12
ABCA7	-0.703466	7.85667e-12
GSTT2	-0.705046	6.73227e-12
RASAL3	-0.705474	6.45487e-12
SDHB	-0.706075	6.0849e-12
FLJ20021	-0.709081	4.51698e-12
ACOT13	-0.710544	3.90195e-12
ASMTL	-0.712412	3.23247e-12
GNG7	-0.717416	1.93801e-12
VASN	-0.717942	1.83543e-12
CAMTA2	-0.718067	1.8119e-12
TPT1P8	-0.718819	1.67579e-12
RAD23A	-0.719187	1.61284e-12
PPM1J	-0.719352	1.58545e-12
BAG1	-0.720178	1.45447e-12
XPNPEP2	-0.720951	1.34137e-12
RBM38	-0.721893	1.21489e-12
EXOC7	-0.721973	1.20471e-12
GUCD1	-0.722911	1.09114e-12
CA4	-0.723018	1.07879e-12
PSMG4	-0.723177	1.06076e-12
NUPR1	-0.724266	9.44938e-13
TSPAN4	-0.725542	8.24717e-13
HDAC11	-0.726699	7.28378e-13
MAP6D1	-0.727846	6.43678e-13
S100A4	-0.728391	6.06782e-13
NFIX	-0.72946	5.40255e-13
LSM10	-0.72992	5.13873e-13
ADRA2C	-0.730849	4.64207e-13
WTIP	-0.731427	4.35721e-13
ABHD17A	-0.732557	3.84716e-13
EMC9	-0.735556	2.75698e-13
LAMC3	-0.735772	2.69117e-13
DHRS7B	-0.737056	2.32962e-13
YPEL3	-0.73736	2.25128e-13
BRI3	-0.738088	2.07355e-13
DVL1	-0.738485	1.9822e-13
TOLLIP-AS1	-0.738908	1.88941e-13
FAHD2A	-0.739273	1.81258e-13
METTL22	-0.739555	1.75529e-13
NR2F6	-0.742204	1.29571e-13
LRMDA	-0.742705	1.22295e-13
KY	-0.744701	9.69903e-14
TP53I11	-0.74496	9.4107e-14
SCMH1	-0.745333	9.00926e-14
DICER1-AS1	-0.745358	8.98313e-14
SIGIRR	-0.746448	7.9051e-14
GPANK1	-0.746766	7.61441e-14
STK25	-0.747074	7.34291e-14
COQ6	-0.749483	5.51815e-14
RGS9BP	-0.749604	5.43923e-14
TCN2	-0.749751	5.34454e-14
WDR25	-0.749817	5.30275e-14
ZNF747	-0.751169	4.50945e-14
MRM3	-0.752768	3.71835e-14
RITA1	-0.755178	2.77211e-14
RANGRF	-0.756708	2.29679e-14
TRIP10	-0.756711	2.29578e-14
SLC25A11	-0.758449	1.85094e-14
PLA2G15	-0.758823	1.76658e-14
KIAA1755	-0.760137	1.49885e-14
LINC01023	-0.760744	1.38874e-14
ETFB	-0.76125	1.30305e-14
OST4	-0.762875	1.06068e-14
KLHDC9	-0.763001	1.04372e-14
VAMP5	-0.763579	9.69665e-15
SSC5D	-0.763653	9.60544e-15
HDDC2	-0.764349	8.7872e-15
MARCHF2	-0.764531	8.58511e-15
DEXI	-0.765326	7.75079e-15
BLVRB	-0.765633	7.45042e-15
SNRNP25	-0.765714	7.37374e-15
HDAC5	-0.766067	7.04474e-15
TRAPPC12	-0.766402	6.74657e-15
FAM174B	-0.766482	6.67663e-15
HSD17B14	-0.768951	4.84033e-15
CDK16	-0.769741	4.36385e-15
CHMP6	-0.769817	4.31988e-15
ANKS3	-0.770024	4.20405e-15
SCRN2	-0.772813	2.90374e-15
ERCC1	-0.773679	2.58562e-15
MIF4GD	-0.773857	2.52449e-15
BORCS8	-0.774367	2.35731e-15
GRHPR	-0.774974	2.17185e-15
HINT2	-0.776512	1.76281e-15
SMIM4	-0.777282	1.587e-15
IDH3G	-0.778838	1.28187e-15
HEBP2	-0.778866	1.27682e-15
PSMD8	-0.78156	8.78477e-16
MTIF3	-0.782153	8.08543e-16
TIMM44	-0.782459	7.74463e-16
MRPS18B	-0.783113	7.06475e-16
NDUFA11	-0.783403	6.78117e-16
MAPKAPK3	-0.785021	5.39113e-16
MRPS7	-0.785656	4.9246e-16
TBC1D17	-0.78605	4.65467e-16
TLE5	-0.786253	4.52149e-16
BTBD6	-0.786521	4.35057e-16
SPSB3	-0.787192	3.95097e-16
MYH13	-0.787212	3.93906e-16
COPS9	-0.788923	3.07528e-16
MRPL46	-0.789487	2.8327e-16
OPLAH	-0.791053	2.2525e-16
FUNDC2	-0.791195	2.20589e-16
PNPLA2	-0.793909	1.47506e-16
CDC34	-0.794284	1.39455e-16
MYL10	-0.794293	1.39266e-16
FOXS1	-0.79475	1.30059e-16
GCAT	-0.794931	1.26563e-16
ABHD14B	-0.79507	1.23955e-16
CHRNB1	-0.795927	1.08932e-16
CAMK2G	-0.796255	1.0367e-16
ST6GALNAC6	-0.796398	1.01443e-16
ZNF511	-0.797002	9.25647e-17
REM1	-0.798331	7.55785e-17
CCR10	-0.798963	6.85995e-17
SSBP4	-0.799116	6.69979e-17
MSRB2	-0.799746	6.08104e-17
ROGDI	-0.80071	5.23764e-17
RARA-AS1	-0.801174	4.87383e-17
GNA11	-0.801258	4.81051e-17
BOLA1	-0.803496	3.38821e-17
HEXD	-0.804012	3.12275e-17
ACTR1B	-0.804319	2.97512e-17
C12orf57	-0.805895	2.31517e-17
MICOS13	-0.806399	2.13581e-17
RNASEH2C	-0.807568	1.76965e-17
GTPBP6	-0.807809	1.70199e-17
DUSP23	-0.809871	1.21734e-17
DYRK1B	-0.81019	1.15531e-17
GDPD5	-0.812682	7.65594e-18
LONP1	-0.812991	7.27279e-18
POLR2J	-0.813924	6.22225e-18
GSTK1	-0.81403	6.11255e-18
LOC101927752	-0.81418	5.96109e-18
HCFC1R1	-0.815243	4.98463e-18
GATB	-0.816768	3.84771e-18
SHC2	-0.821276	1.76521e-18
OAZ2	-0.821717	1.63391e-18
GRAMD1B	-0.821915	1.57803e-18
NUDT22	-0.822079	1.533e-18
TRPT1	-0.824429	1.0103e-18
UBL7	-0.824595	9.80824e-19
ESRRA	-0.82492	9.25352e-19
ALKBH7	-0.825458	8.40124e-19
ATP5ME	-0.825518	8.31036e-19
CLPP	-0.825796	7.9046e-19
PGP	-0.826083	7.506e-19
COX5B	-0.826771	6.62704e-19
UXT	-0.826798	6.59387e-19
ECI1	-0.8277	5.59539e-19
WDR13	-0.829321	4.15638e-19
BCKDK	-0.829739	3.84723e-19
CPTP	-0.831567	2.73805e-19
MDH2	-0.832873	2.14226e-19
NDUFA7	-0.833561	1.88066e-19
FAM89B	-0.834142	1.6841e-19
UQCRC1	-0.834441	1.59092e-19
LRP3	-0.836005	1.17875e-19
CUEDC2	-0.837964	8.06026e-20
TMEM120A	-0.838585	7.13858e-20
MRPL34	-0.839295	6.2085e-20
PHPT1	-0.840559	4.83476e-20
NAA38	-0.841928	3.67751e-20
HRCT1	-0.843337	2.76841e-20
COMMD1	-0.844344	2.25551e-20
FIS1	-0.845432	1.80483e-20
TWF2	-0.845907	1.63657e-20
ATP5MC2	-0.847968	1.06647e-20
CCDC28B	-0.848171	1.02203e-20
FMC1	-0.848177	1.02077e-20
MRPL24	-0.849505	7.71627e-21
SNRNP35	-0.850937	5.68837e-21
MCRIP2	-0.851302	5.26097e-21
NDUFA2	-0.851602	4.93234e-21
HAX1	-0.851713	4.81615e-21
DCXR	-0.851927	4.59919e-21
IPO13	-0.853049	3.60755e-21
MRPL40	-0.854854	2.43126e-21
NDUFB7	-0.855608	2.05792e-21
DMPK	-0.859856	7.91202e-22
R3HCC1	-0.859971	7.70501e-22
PACSIN3	-0.864466	2.70364e-22
ZNF358	-0.864987	2.38848e-22
MAF1	-0.866771	1.55705e-22
LIN7B	-0.868739	9.64307e-23
UQCR11	-0.86888	9.31437e-23
PINK1	-0.87073	5.89037e-23
MRPL41	-0.871283	5.12985e-23
COX6B1	-0.873246	3.12336e-23
UQCR10	-0.873407	2.99791e-23
TRAPPC9	-0.874419	2.31276e-23
NECAB3	-0.87456	2.23012e-23
NDUFA3	-0.875328	1.82856e-23
CIAO2B	-0.876825	1.23705e-23
UQCRQ	-0.877366	1.0728e-23
FBXW5	-0.880155	5.08942e-24
GPS2	-0.882423	2.73778e-24
NDUFAF3	-0.883404	2.08569e-24
HAGH	-0.887377	6.75236e-25
ARL2	-0.888037	5.57607e-25
GPX4	-0.890808	2.46347e-25
ENDOG	-0.893576	1.06499e-25
NDUFS7	-0.893997	9.35673e-26
EGFL7	-0.898808	2.04629e-26
EIF3K	-0.899097	1.86311e-26
ZNF688	-0.900058	1.36147e-26
PCBP4	-0.900556	1.15588e-26
RAMP1	-0.901561	8.28254e-27
NDUFA13	-0.907848	9.45837e-28
NDUFB11	-0.908732	6.88465e-28
COX14	-0.918071	1.94706e-29
NDUFB10	-0.923869	1.70718e-30
POLR2I	-0.925484	8.37281e-31
ECSIT	-0.929134	1.57374e-31
ATP5F1D	-0.940086	5.77522e-34

## Sheet: Brown
gene	R	P.value
CORO1A	0.930503	8.21934e-32
DOCK2	0.915536	5.33599e-29
HLA-DMB	0.908492	7.50808e-28
TYROBP	0.900641	1.12382e-26
C1QA	0.897341	3.27867e-26
TRBC1	0.896267	4.60968e-26
CSF1R	0.885587	1.12816e-24
GMFG	0.881732	3.3118e-24
SELPLG	0.879862	5.50953e-24
FERMT3	0.878485	7.97118e-24
VAV1	0.874226	2.43063e-23
ITGB2	0.867322	1.36263e-22
TNFRSF1B	0.866036	1.85873e-22
C1QB	0.865728	2.00125e-22
IL10RA	0.865693	2.01792e-22
HLA-DPB1	0.864683	2.56788e-22
NAPSB	0.861942	4.88985e-22
C1orf162	0.85506	2.32323e-21
CD48	0.854998	2.3549e-21
RNASE6	0.851355	5.20115e-21
CD3D	0.849506	7.71446e-21
CD14	0.849283	8.08702e-21
SASH3	0.849099	8.40792e-21
PREX1	0.846189	1.54411e-20
HLA-DMA	0.844554	2.16074e-20
TRAC	0.840081	5.31577e-20
SLC7A7	0.839558	5.8944e-20
CD53	0.832579	2.2643e-19
TNFSF13	0.82837	4.95046e-19
MAP4K1	0.826464	7.00565e-19
SLAMF8	0.824277	1.03811e-18
ARHGAP45	0.82318	1.26192e-18
NKG7	0.823118	1.27586e-18
AKNA	0.822333	1.46602e-18
MS4A6A	0.814971	5.21831e-18
DOK2	0.813149	7.08348e-18
CCR1	0.812907	7.37463e-18
TRPV2	0.81134	9.56271e-18
SLA	0.809529	1.28724e-17
ADA2	0.806838	1.9905e-17
HLA-DRB6	0.806266	2.18166e-17
ARHGDIB	0.80493	2.70024e-17
FCGR1B	0.80452	2.88165e-17
CYBB	0.801559	4.59038e-17
C3AR1	0.799677	6.1452e-17
TMEM176A	0.799205	6.60957e-17
C1QC	0.797296	8.85099e-17
CST7	0.789143	2.97837e-16
TNFRSF14	0.78808	3.47522e-16
TMEM176B	0.787659	3.69336e-16
AOAH	0.787213	3.93851e-16
THEMIS2	0.787211	3.93996e-16
IL4I1	0.784401	5.88786e-16
TMEM140	0.783927	6.29679e-16
LGALS2	0.783115	7.06199e-16
LAPTM5	0.779029	1.24858e-15
PSMB10	0.774765	2.23415e-15
HCST	0.774474	2.3235e-15
LILRB2	0.773505	2.64659e-15
SIGLEC1	0.772267	3.12307e-15
MYO1F	0.771172	3.61228e-15
EMILIN2	0.770915	3.73733e-15
ADGRE5	0.766463	6.69338e-15
CD163	0.766369	6.77546e-15
CD37	0.765813	7.27995e-15
HCK	0.76242	1.12367e-14
CCRL2	0.761605	1.24591e-14
CCR7	0.761486	1.2648e-14
HLA-DRA	0.761228	1.30665e-14
PVRIG	0.761182	1.31424e-14
ICAM3	0.759605	1.60215e-14
UBASH3A	0.755115	2.79354e-14
MS4A4A	0.750646	4.80171e-14
LINC01943	0.750277	5.0188e-14
PTPN6	0.748248	6.39089e-14
C1R	0.747185	7.2471e-14
APOE	0.746329	8.01602e-14
ARHGAP30	0.745663	8.66798e-14
NR1H3	0.745119	9.23765e-14
TBC1D10C	0.744631	9.77848e-14
SERPING1	0.743639	1.09746e-13
ALOX5AP	0.742664	1.22865e-13
CMKLR1	0.738536	1.97093e-13
CCL5	0.736771	2.40575e-13
FGL2	0.732266	3.97306e-13
LCK	0.72385	9.87717e-13
MPEG1	0.723326	1.04415e-12
TIGIT	0.721102	1.32023e-12
FCER1G	0.71799	1.82631e-12
MILR1	0.716512	2.12751e-12
PLAAT4	0.716123	2.21418e-12
CD52	0.714823	2.52969e-12
IL12RB1	0.712054	3.35161e-12
TRAF3IP3	0.710785	3.80857e-12
CD300A	0.707423	5.3263e-12
HLA-DPA1	0.70536	6.52815e-12
CD8B	0.700285	1.069e-11
CD27	0.699679	1.13302e-11
APOL3	0.698023	1.32743e-11
APOC1	0.695412	1.70004e-11
TNFSF8	0.693649	2.00626e-11
TLR4	0.693469	2.04044e-11
GNLY	0.69296	2.1399e-11
CD1D	0.689083	3.06426e-11
IL21R	0.683893	4.91307e-11
STK10	0.680907	6.41874e-11
CD3G	0.669411	1.74537e-10
SDSL	0.663368	2.90183e-10
GZMH	0.649447	8.96469e-10
P2RY8	0.644094	1.36232e-09
LYZ	0.638223	2.13578e-09
KLRC3	0.637156	2.31526e-09
SLCO2B1	0.628224	4.49516e-09
SECTM1	0.610582	1.56924e-08
CIITA	0.610469	1.58152e-08
PACSIN1	0.598233	3.60072e-08
NLRC4	0.597445	3.79234e-08
PTGER2	0.590704	5.87411e-08
PSAP	0.588081	6.94552e-08
ICAM1	0.585229	8.31996e-08
CSF2RA	0.578998	1.22696e-07
SCARNA17	0.578598	1.2576e-07
SERPINA1	0.563683	3.08272e-07
CCL8	0.552521	5.86242e-07
ZNF831	0.54113	1.10326e-06
FBP1	0.540419	1.14681e-06
BTLA	0.536388	1.42571e-06
STING1	0.520045	3.35093e-06
CD72	0.51366	4.62363e-06
SLC8A1	0.499706	9.13951e-06
CXorf21	0.496309	1.07401e-05
NAAA	0.488242	1.56498e-05
VASH1	0.485276	1.79301e-05
MZB1	0.47382	2.99729e-05
FMNL1	0.463762	4.63628e-05
SEPTIN1	0.460101	5.41571e-05
ZNF804A	0.459452	5.56606e-05
DRAM2	0.457994	5.91784e-05
LYSMD2	0.454019	6.98411e-05
CHIT1	0.430513	0.000178614
HLA-DQB2	0.414624	0.000324492
KLRB1	0.411357	0.000365546
ADAP2	0.397693	0.000593953
IGHD	0.386203	0.000879408
SYNE4	-0.38455	0.000929407
CCDC138	-0.413687	0.000335806
SAMD12	-0.439028	0.000128119
DLX5	-0.453072	7.26301e-05
UPK1B	-0.490313	1.42207e-05
ERVH-6	-0.497244	1.02755e-05
CFHR4	-0.503815	7.50102e-06
KCNK1	-0.511949	5.03483e-06
SDHAF3	-0.516608	3.98823e-06
MAOA	-0.5282	2.19994e-06
MCM3AP-AS1	-0.529654	2.03856e-06
C12orf66	-0.537174	1.36677e-06
DLEU1	-0.541781	1.06473e-06
PNPLA3	-0.5506	6.53269e-07

## Sheet: Cyan
gene	R	P.value
PERP	0.945753	2.05969e-35
SFN	0.938436	1.43415e-33
KRT5	0.932703	2.8106e-32
KRT6B	0.928269	2.35731e-31
FAM83H	0.918912	1.38338e-29
S100A2	0.916278	3.98565e-29
TRIM29	0.914789	7.13929e-29
KRT14	0.913064	1.38463e-28
SDC1	0.911275	2.71165e-28
GJB2	0.903643	4.10483e-27
SPINT2	0.899525	1.62113e-26
GJB6	0.893974	9.42502e-26
DSC3	0.891326	2.10892e-25
TFAP2A	0.888297	5.16978e-25
INAVA	0.886791	7.99639e-25
TFAP2C	0.884332	1.60838e-24
KRT16	0.881775	3.27262e-24
CD24	0.880826	4.24213e-24
DSP	0.879676	5.7931e-24
CLCA2	0.865648	2.04021e-22
KRT6A	0.864099	2.94875e-22
ATP2A2	0.864051	2.98259e-22
CA12	0.858521	1.07201e-21
LPAR5	0.854971	2.36894e-21
FAM110C	0.852516	4.05043e-21
GNA15	0.851753	4.77503e-21
CDCP1	0.849708	7.39128e-21
LAD1	0.846928	1.32489e-20
TUFT1	0.842828	3.06834e-20
SRD5A1	0.842185	3.49253e-20
ESRP1	0.83908	6.47733e-20
CDS1	0.837397	9.0028e-20
MAL2	0.830236	3.50884e-19
CRYBG1	0.828796	4.57827e-19
CDH3	0.827672	5.62449e-19
MICALL1	0.827101	6.24108e-19
IRF6	0.826733	6.67192e-19
FERMT1	0.82608	7.50908e-19
TGFA	0.822494	1.42479e-18
MREG	0.815107	5.09972e-18
CSTA	0.810178	1.15766e-17
OSTF1	0.810007	1.19053e-17
PROM2	0.806487	2.10576e-17
PPP1R13L	0.804396	2.93865e-17
KCNK6	0.804169	3.04642e-17
GJB5	0.802169	4.17318e-17
SLC25A43	0.801113	4.92033e-17
TWF1	0.801086	4.94101e-17
TXN	0.797226	8.94658e-17
FABP5	0.795197	1.21597e-16
FGFBP1	0.786535	4.34206e-16
SPINT1	0.786525	4.34803e-16
SYTL1	0.780004	1.09097e-15
PGM2	0.765627	7.45623e-15
PRSS8	0.763716	9.52868e-15
FGFR3	0.763116	1.02853e-14
CELSR2	0.762605	1.09762e-14
UGCG	0.761159	1.31801e-14
TMEM45A	0.757651	2.04377e-14
RIPK4	0.755115	2.79378e-14
EPHA2	0.750355	4.972e-14
TIAM1	0.748454	6.23671e-14
BAZ1A	0.747095	7.32503e-14
PHLDA1	0.747052	7.36201e-14
TMEM54	0.745813	8.51715e-14
EBPL	0.743683	1.0919e-13
KCTD1	0.743529	1.11166e-13
SDE2	0.74186	1.34809e-13
DHCR24	0.740335	1.60587e-13
CKAP4	0.738799	1.91299e-13
SDR16C5	0.738759	1.92172e-13
GJB3	0.731262	4.43654e-13
C19orf33	0.72975	5.23456e-13
NHSL1	0.727821	6.45428e-13
NOD2	0.726968	7.07644e-13
S100A11	0.723052	1.07497e-12
MYC	0.721736	1.23511e-12
PAK6	0.719772	1.51743e-12
UPP1	0.719487	1.56334e-12
PKP3	0.716944	2.03482e-12
TMED3	0.716784	2.06879e-12
RALA	0.715264	2.41825e-12
RHOD	0.713257	2.96722e-12
HPSE	0.713171	2.99339e-12
BTBD11	0.710002	4.11957e-12
ZBED2	0.709135	4.49281e-12
CALML3	0.704287	7.25124e-12
EPS8L2	0.701379	9.61964e-12
PPP4C	0.700113	1.0868e-11
SLC22A23	0.697617	1.37967e-11
NIBAN2	0.696439	1.54294e-11
NMRAL1	0.692661	2.2003e-11
TPM4	0.688258	3.30532e-11
STAP2	0.687331	3.59767e-11
ORMDL2	0.684842	4.51031e-11
FAM83G	0.68237	5.63327e-11
IPPK	0.677103	8.98127e-11
PIM1	0.66981	1.68706e-10
PITPNM3	0.666801	2.17704e-10
ARHGEF4	0.664733	2.58976e-10
CDKN1A	0.656404	5.13938e-10
DNAJB1	0.655973	5.32187e-10
PRRC1	0.655511	5.52436e-10
MIR205HG	0.65023	8.42681e-10
TOP1	0.648436	9.70815e-10
IL20RB	0.648378	9.75265e-10
KRT15	0.646731	1.10971e-09
CAPG	0.643319	1.44647e-09
TBC1D2	0.64093	1.73794e-09
KLC3	0.640312	1.82199e-09
CTSC	0.636481	2.43612e-09
EFNA4	0.621059	7.53939e-09
C15orf48	0.617543	9.67096e-09
NMU	0.614303	1.21332e-08
ELF4	0.613125	1.31672e-08
DUSP14	0.612131	1.41047e-08
SEMA4B	0.602227	2.76314e-08
CDK7	0.598682	3.49575e-08
MYO6	0.595571	4.28699e-08
DENND2D	0.577998	1.30489e-07
WWC1	0.572945	1.77578e-07
SH3BGRL3	0.56935	2.20416e-07
RIT1	0.565576	2.75782e-07
PLPP6	0.565155	2.82718e-07
SLC11A2	0.560279	3.7595e-07
TPD52	0.557962	4.29799e-07
GPRC5A	0.556835	4.58561e-07
HOOK1	0.553491	5.54893e-07
STARD5	0.549804	6.8311e-07
DENND11	0.547602	7.72478e-07
MAPK1	0.536324	1.43067e-06
ZNF557	0.521299	3.14322e-06
FAM102A	0.508582	5.94558e-06
BASP1	0.500286	8.88965e-06
NFKBIZ	0.49932	9.30954e-06
MARK2	0.487765	1.59971e-05
HMGN3-AS1	0.486973	1.65904e-05
LOC100129455	0.483366	1.95588e-05
TLE3	0.481195	2.15772e-05
DUSP5	0.469326	3.64836e-05
SLC4A11	0.454247	6.91852e-05
ACP5	0.450644	8.02611e-05
G6PD	0.447686	9.05566e-05
CSRP2	0.432608	0.000164725
STRBP	0.431804	0.000169932
TPST2	0.431359	0.000172879
CYP7B1	0.421601	0.00025056
CARD6	0.418182	0.000284602
CMAS	0.413815	0.000334239
LOC101927609	0.412102	0.000355785
SULF2	0.40508	0.000458028
KDM7A	0.404337	0.000470296
CYP39A1	0.399022	0.000567078
MOXD1	0.398565	0.000576178
CASP4	0.392411	0.000712633
CYP26B1	0.386453	0.000872068
CCND1	0.363646	0.00182568
ERMP1	0.358356	0.00215084
AHCYL1	0.330489	0.00487952
SHROOM3	0.310902	0.0083162
KANSL1-AS1	-0.30551	0.00957417
FOCAD	-0.346606	0.00306549
XPO4	-0.369235	0.00153078
MAVS	-0.38316	0.000973435
ZIK1	-0.385028	0.000914679
MRS2	-0.401385	0.000521998
ACSL6	-0.402094	0.000509137
ZNF502	-0.403591	0.000482898
DHTKD1	-0.406132	0.000441186
FXN	-0.407004	0.000427633
SIRT5	-0.40865	0.000403111
ZNF808	-0.413895	0.00033327
SOX9-AS1	-0.413913	0.000333048
ARMCX4	-0.415363	0.000315806
TECRL	-0.423543	0.000232929
PLA2G12A	-0.434729	0.000151687
SNORD114-3	-0.434915	0.000150589
LINC00909	-0.435941	0.000144664
HACL1	-0.453154	7.23859e-05
PPP1R3E	-0.45941	5.57577e-05
UBE2D1	-0.46056	5.31173e-05
RAVER2	-0.461447	5.11599e-05
RTN4IP1	-0.471346	3.34098e-05
MN1	-0.473378	3.05608e-05
ILDR2	-0.479411	2.33786e-05
CTXN3	-0.481208	2.1565e-05
DNAJC21	-0.48461	1.84834e-05
ARHGAP44	-0.490801	1.39028e-05
HOXB3	-0.493366	1.23349e-05
ADH1A	-0.494736	1.15669e-05
RWDD2A	-0.502367	8.04416e-06
LOC101928068	-0.504099	7.39858e-06
FIGN	-0.515291	4.2613e-06
FAM210A	-0.516782	3.95349e-06
ZNF44	-0.525046	2.59204e-06
OSGEPL1	-0.52916	2.0921e-06
MINCR	-0.53045	1.95498e-06
IMMP1L	-0.531166	1.88253e-06
CMC1	-0.533156	1.69429e-06
CGRRF1	-0.537825	1.31971e-06
FRA10AC1	-0.539058	1.23465e-06
HSPB9	-0.548175	7.4825e-07
PTGR2	-0.561641	3.47338e-07
SLC22A4	-0.562605	3.28351e-07
AUH	-0.563273	3.15765e-07
SLITRK4	-0.564424	2.95139e-07
DMAC1	-0.564593	2.92225e-07
SUCLA2	-0.56782	2.4146e-07
KPNA5	-0.578534	1.2626e-07
MTRES1	-0.579241	1.20868e-07
HSF2	-0.579287	1.20528e-07
LIPT1	-0.591301	5.65286e-08
IPP	-0.59202	5.39714e-08
PAQR9	-0.595403	4.33447e-08
HOXB-AS1	-0.595548	4.29342e-08
FBXL17	-0.604839	2.31931e-08
LYRM7	-0.604882	2.31253e-08
LRRC37A2	-0.614494	1.19724e-08
TRMT1L	-0.616598	1.03354e-08
IPO5	-0.61806	9.32533e-09
LINC00844	-0.623891	6.15514e-09
LOC101928000	-0.628428	4.42865e-09
DZIP3	-0.628577	4.38051e-09
ABRAXAS1	-0.63328	3.09582e-09
FOXO6	-0.635844	2.5557e-09
PRORSD1P	-0.640003	1.86547e-09
TARS3	-0.64822	9.87465e-10
CMBL	-0.657822	4.58031e-10
HSPA9	-0.661758	3.31633e-10
LINC00888	-0.667662	2.02453e-10
SERTAD4-AS1	-0.672225	1.37191e-10
SIX4	-0.672304	1.36257e-10
METTL21A	-0.677805	8.44465e-11
LOC100128288	-0.680112	6.88813e-11
TATDN3	-0.698132	1.31363e-11
NNT-AS1	-0.706742	5.69725e-12
NNT	-0.720362	1.4267e-12
SLC25A12	-0.73821	2.04497e-13
ACADM	-0.753412	3.43867e-14
FLJ37453	-0.771291	3.5556e-15
MSTN	-0.782542	7.65495e-16
SLC14A1	-0.796291	1.03106e-16

## Sheet: Green
gene	R	P.value
TAP1	0.936567	3.90038e-33
UBE2L6	0.90428	3.30072e-27
PSMB8	0.893743	1.01181e-25
IFIT3	0.893439	1.11087e-25
RTP4	0.889458	3.67709e-25
USP18	0.882214	2.90005e-24
HCP5	0.873556	2.88606e-23
GBP1	0.86396	3.04775e-22
EPSTI1	0.863372	3.5008e-22
PARP9	0.860539	6.76464e-22
CXCL10	0.856621	1.64324e-21
PARP14	0.855436	2.138e-21
SAMD9L	0.852799	3.8089e-21
BST2	0.848412	9.71668e-21
RSAD2	0.847773	1.1109e-20
PSMB9	0.84697	1.3134e-20
OAS2	0.841402	4.08617e-20
HLA-F	0.837481	8.85632e-20
IRF1	0.83287	2.14341e-19
OAS3	0.832657	2.23147e-19
IFI35	0.831341	2.8565e-19
IFI44L	0.827906	5.38958e-19
HLA-B	0.827144	6.19244e-19
MX2	0.826773	6.62442e-19
CXCL11	0.823873	1.11574e-18
CMPK2	0.820709	1.94953e-18
DDX58	0.819752	2.30299e-18
WARS1	0.817479	3.4079e-18
IFI6	0.816175	4.2561e-18
HLA-G	0.803862	3.19795e-17
MX1	0.802944	3.69572e-17
IDO1	0.793766	1.50688e-16
PARP12	0.793595	1.54571e-16
DDX60	0.790505	2.44118e-16
ISG20	0.790393	2.4815e-16
IRF9	0.787177	3.95907e-16
NLRC5	0.785742	4.86426e-16
XAF1	0.783008	7.16969e-16
ISG15	0.778293	1.38161e-15
BTN3A3	0.777912	1.45593e-15
OASL	0.77732	1.57887e-15
OAS1	0.77712	1.6225e-15
IFIT1	0.775457	2.03459e-15
NMI	0.774505	2.31374e-15
LY6E	0.774012	2.47267e-15
LAP3	0.770647	3.87198e-15
CFB	0.760944	1.3543e-14
GBP5	0.75729	2.13736e-14
CXCL9	0.747888	6.66953e-14
HLA-J	0.747418	7.0507e-14
SLC15A3	0.745096	9.26177e-14
TYMP	0.743189	1.15634e-13
SCO2	0.73864	1.94774e-13
RNF213	0.734172	3.21692e-13
IFI27	0.733413	3.5e-13
HERC5	0.730177	4.99663e-13
LGALS3BP	0.728258	6.15591e-13
IFIT5	0.728106	6.25843e-13
TRIM21	0.727522	6.66604e-13
TRIM22	0.723079	1.07183e-12
SP110	0.720084	1.46879e-12
APOL1	0.718081	1.80931e-12
LAG3	0.710659	3.85705e-12
IRF7	0.708333	4.86607e-12
FBXO6	0.707718	5.17282e-12
ACE2	0.705291	6.5722e-12
TRIM69	0.703699	7.6802e-12
PLA2G7	0.70026	1.07154e-11
TAPBPL	0.659074	4.13532e-10
BATF2	0.6538	6.34024e-10
TDRD7	0.650944	7.9628e-10
SP100	0.639552	1.93067e-09
IFI44	0.633079	3.14242e-09
SLFN5	0.630955	3.67816e-09
IFIH1	0.626344	5.15478e-09
IFIT2	0.613231	1.3071e-08
BISPR	0.602458	2.72085e-08
RUNX3	0.597244	3.84266e-08
IFNG	0.590705	5.87364e-08
IL15RA	0.589976	6.15474e-08
CALHM6	0.587724	7.10513e-08
DHX58	0.583068	9.52893e-08
TOR1A	0.578852	1.23808e-07
SOCS1	0.576544	1.42669e-07
GBP3	0.566727	2.57642e-07
ASCL2	0.562525	3.29882e-07
TLR3	0.546339	8.28605e-07
APOL4	0.531888	1.81203e-06
LYPD1	0.526496	2.40431e-06
HLA-E	0.525967	2.4713e-06
IL7	0.511061	5.26148e-06
LINC00487	0.502269	8.08248e-06
KYNU	0.480517	2.22461e-05
ADAMTS15	0.458284	5.84623e-05
GSDMD	0.453925	7.01133e-05
ZBP1	0.453281	7.20058e-05
PAPLN	0.414538	0.000325517
HIC2	-0.498149	9.84316e-06
C2orf76	-0.5179	3.73645e-06
DANCR	-0.636341	2.46195e-09

## Sheet: Greenyellow
gene	R	P.value
HOTTIP	0.897976	2.67603e-26
OPRM1	0.88653	8.61682e-25
SLC12A5	0.882632	2.58394e-24
CCL25	0.877856	9.42252e-24
LOC100130264	0.850869	5.77203e-21
SYNPR	0.843312	2.78244e-20
LOC105376100	0.831879	2.58273e-19
LINC01676	0.829006	4.40419e-19
ETV3	0.827016	6.33757e-19
ZNF442	0.821899	1.58226e-18
ROCK1	0.817556	3.36335e-18
EGFR	0.816312	4.15853e-18
LOC100506885	0.812608	7.75154e-18
LOC90246	0.801707	4.48556e-17
PAK3	0.791188	2.20791e-16
MIR4313	0.786005	4.68483e-16
LINC01831	0.784088	6.15485e-16
TMEM31	0.773985	2.48139e-15
ADAM5	0.77176	3.34099e-15
IFNL2	0.770596	3.89845e-15
LOC51145	0.767899	5.55429e-15
DEFB129	0.761417	1.27593e-14
TIA1	0.758497	1.83994e-14
SLCO1A2	0.743776	1.08024e-13
LOC100506473	0.741443	1.41429e-13
LOC101927798	0.737509	2.21357e-13
ELL2	0.710503	3.91776e-12
SAGE1	0.706096	6.07193e-12
POLR3A	0.705991	6.13496e-12
LOC100506497	0.69798	1.33283e-11
IL36B	0.695655	1.66164e-11
ARFGEF3	0.695434	1.69653e-11
NTN1	0.692418	2.25081e-11
ITPK1-AS1	0.692012	2.33742e-11
RPS6KA6	0.689441	2.96507e-11
KIR3DX1	0.686115	4.0189e-11
ADAM23	0.682863	5.38948e-11
UBE2W	0.681282	6.20776e-11
MUSK	0.679211	7.46067e-11
RALY-AS1	0.678148	8.19412e-11
CBY3	0.677473	8.69461e-11
CA8	0.674046	1.17231e-10
THUMPD3-AS1	0.673136	1.26832e-10
LINC01148	0.670278	1.6211e-10
CLEC1A	0.670229	1.62787e-10
KCNH8	0.669351	1.75427e-10
PIGL	0.668991	1.80884e-10
POLR3B	0.663158	2.953e-10
CLN6	0.660049	3.81767e-10
DLX6-AS1	0.659686	3.93324e-10
ALG5	0.658962	4.1734e-10
MAMLD1	0.656208	5.22171e-10
APOBEC4	0.654112	6.18303e-10
ART4	0.653606	6.43933e-10
COX10	0.653541	6.47333e-10
SNAP25	0.652694	6.92739e-10
CHRNA5	0.65055	8.21577e-10
PSG5	0.650053	8.54585e-10
ZNF214	0.646125	1.16343e-09
METTL14-DT	0.643663	1.40853e-09
MAGI1	0.642473	1.54393e-09
OR8G1	0.641578	1.6538e-09
EFHC2	0.641118	1.71315e-09
LOC101928907	0.639778	1.89774e-09
PMPCB	0.638085	2.15819e-09
ID2-AS1	0.633791	2.98008e-09
ZNF117	0.624114	6.05706e-09
GCSAM	0.619817	8.23544e-09
UBXN7-AS1	0.617619	9.61972e-09
SMR3B	0.607598	1.92433e-08
ABCC13	0.60738	1.95308e-08
CNKSR2	0.59153	5.57018e-08
F11	0.58875	6.65596e-08
LOC644135	0.586763	7.55191e-08
LINC01777	0.558708	4.11721e-07
LINC01214	0.552088	6.00758e-07
ERP27	0.549757	6.84902e-07
LOC101927089	0.544787	9.02826e-07
SSH2	0.543245	9.82745e-07
RASSF8	0.542822	1.00582e-06
PLCE1-AS2	0.538984	1.23959e-06
L3MBTL4	0.538201	1.29318e-06
IL23R	0.534209	1.60197e-06
LRRC55	0.533356	1.67639e-06
DYNC1I1	0.533059	1.70301e-06
PRSS12	0.529366	2.06955e-06
TTC6	0.523451	2.81454e-06
NAALADL2	0.52246	2.96168e-06
SNX19	0.521975	3.03623e-06
SCUBE3	0.520924	3.20396e-06
FCRL1	0.519916	3.37296e-06
LAIR2	0.516124	4.08659e-06
CAPSL	0.509043	5.81247e-06
LINC00460	0.508548	5.95545e-06
ALOX15B	0.508052	6.10217e-06
HMGN2P46	0.503617	7.57341e-06
USP42	0.494009	1.19688e-05
CIRBP-AS1	0.486576	1.6895e-05
WDR62	0.480412	2.23512e-05
LHX9	0.475267	2.81179e-05
CHRNA3	0.465969	4.21786e-05
SP2-AS1	0.45757	6.02385e-05
RND2	0.452724	7.36809e-05
ST7-AS1	0.451147	7.86223e-05
KLHL4	0.451028	7.90067e-05
ZKSCAN8	0.446987	9.31627e-05
ZNF503-AS1	0.443603	0.00010678
LOC645513	0.443216	0.000108447
SRD5A3	0.443108	0.000108919
C11orf87	0.438592	0.000130342
TADA1	0.438538	0.000130623
SOX1	0.436687	0.000140494
ZNF334	0.434277	0.00015438
RAP2A	0.43421	0.000154784
MROH2A	0.434132	0.000155256
CC2D2A	0.408136	0.000410634
LOC101928940	0.40732	0.000422821
LOC101927769	0.396187	0.000625802
LOC101928554	0.366935	0.00164651
ISL2	0.365858	0.00170338
ZPLD2P	0.312711	0.0079279
RNF126	0.275018	0.0202782
KANSL1L-AS1	0.218891	0.0666568
SERINC2	-0.522152	3.00881e-06
LOC441081	-0.54337	9.76043e-07
PRXL2C	-0.567866	2.40791e-07
TXLNA	-0.684847	4.50798e-11

## Sheet: Grey60
gene	R	P.value
ATP1A2	0.965205	6.32313e-42
DUSP13	0.963556	3.0395e-41
TMEM38A	0.960361	5.23463e-40
SGCA	0.958005	3.68924e-39
APOBEC2	0.956115	1.6322e-38
MYPN	0.955732	2.18863e-38
C10orf71	0.953627	1.05017e-37
IL17D	0.95202	3.31029e-37
MYH6	0.951846	3.73967e-37
SRL	0.951185	5.92025e-37
PLN	0.949376	2.01607e-36
PGAM2	0.949067	2.47439e-36
CACNA1S	0.948525	3.53317e-36
FXYD1	0.948414	3.79872e-36
TRIM72	0.947543	6.67204e-36
DUSP26	0.946546	1.25649e-35
PPP1R1A	0.946469	1.3182e-35
MRLN	0.946269	1.49425e-35
AMPD1	0.945644	2.20368e-35
RTN2	0.945164	2.9608e-35
HRC	0.94368	7.25666e-35
COQ8A	0.943487	8.14123e-35
TLE2	0.943138	1.00089e-34
MYL3	0.943072	1.04032e-34
CAV3	0.942888	1.15949e-34
STRIT1	0.942538	1.42307e-34
PYGM	0.940942	3.56658e-34
CAMK2B	0.940519	4.52802e-34
PPDPFL	0.94038	4.89782e-34
NR3C2	0.94032	5.06607e-34
MYOZ1	0.940097	5.73907e-34
TNNT3	0.939472	8.12515e-34
SLCO5A1	0.938667	1.26454e-33
ENO3	0.937999	1.81725e-33
HSPB2	0.937447	2.4449e-33
RPL3L	0.937226	2.74963e-33
SCN1B	0.936052	5.11044e-33
FNDC5	0.935011	8.76735e-33
SMTNL1	0.933895	1.54796e-32
HHATL	0.933513	1.87668e-32
MYH7	0.932927	2.51545e-32
CAND2	0.932805	2.67159e-32
OBSCN	0.931432	5.24577e-32
CACNB1	0.930951	6.6229e-32
MYOM1	0.930491	8.26374e-32
PLPP7	0.93027	9.18821e-32
RBFOX1	0.930137	9.79018e-32
CASQ1	0.929825	1.13593e-31
PLAC9	0.929498	1.32606e-31
SMTNL2	0.929309	1.44987e-31
ALPK3	0.92924	1.49766e-31
KBTBD12	0.929192	1.53182e-31
SYPL2	0.928748	1.88622e-31
SLC25A34	0.927947	2.7368e-31
ANK1	0.927418	3.49098e-31
LRRC2	0.927173	3.90576e-31
ADCY2	0.926745	4.74546e-31
CKMT2	0.9267	4.84375e-31
FITM1	0.926311	5.77488e-31
SLC25A4	0.925944	6.81214e-31
SH3BGR	0.924722	1.17391e-30
DUSP27	0.924595	1.24157e-30
TCAP	0.92455	1.26669e-30
LINC01405	0.924147	1.51153e-30
NPY6R	0.923914	1.67406e-30
TXLNB	0.923761	1.78939e-30
DTNA	0.923326	2.16142e-30
CTNNA3	0.923152	2.33012e-30
PPP1R3A	0.9228	2.7122e-30
POPDC2	0.922706	2.82338e-30
COX7A1	0.922568	2.99593e-30
HJV	0.922433	3.17509e-30
FHL3	0.920622	6.82543e-30
ECRG4	0.920185	8.1897e-30
RORC	0.919502	1.08612e-29
ZBTB16	0.917546	2.40547e-29
CACNG1	0.917524	2.42716e-29
STAC3	0.915653	5.09757e-29
TNS2	0.915431	5.56151e-29
EEF1A2	0.915197	6.09297e-29
SGCG	0.914622	7.61676e-29
PGM5	0.914571	7.76952e-29
EPM2A	0.914177	9.0464e-29
ATP2A1	0.913907	1.00328e-28
MPC1	0.913901	1.00584e-28
MYLPF	0.913522	1.16297e-28
PLAAT3	0.912902	1.47234e-28
PLIN4	0.912304	1.84519e-28
SMARCD3	0.911512	2.48331e-28
DLK1	0.910145	4.11686e-28
FAM189A2	0.90942	5.36582e-28
PEBP4	0.909249	5.71026e-28
TMOD1	0.909184	5.84632e-28
MLIP	0.909027	6.18757e-28
SCN4A	0.90895	6.3631e-28
MYO18B	0.908371	7.84281e-28
LMOD1	0.908174	8.41563e-28
GKAP1	0.907445	1.09206e-27
MYOM2	0.907366	1.12294e-27
KCNA7	0.907318	1.14253e-27
SMYD1	0.90694	1.30615e-27
PPARGC1A	0.906919	1.31604e-27
CAP2	0.906319	1.62577e-27
TRIM54	0.905511	2.15678e-27
ZBTB47	0.905403	2.23903e-27
ASPA	0.905141	2.45257e-27
RERGL	0.904059	3.56067e-27
ITGB1BP2	0.903727	3.98786e-27
KLHL40	0.903385	4.48121e-27
XIRP1	0.9029	5.2819e-27
CLTCL1	0.902059	7.01253e-27
SRPK3	0.901953	7.2646e-27
CBX7	0.901654	8.02863e-27
ADH1B	0.901297	9.0427e-27
UBE2D4	0.899635	1.56379e-26
DHRS7C	0.898939	1.96127e-26
IP6K3	0.89884	2.02526e-26
SHISA4	0.898177	2.5086e-26
LRRN4CL	0.898173	2.51185e-26
VGLL2	0.897915	2.7285e-26
AGT	0.897495	3.12129e-26
UNC45B	0.897385	3.23355e-26
ABRA	0.896926	3.74247e-26
KLHL31	0.896826	3.86283e-26
ACOX2	0.89617	4.75322e-26
PDE4DIP	0.896039	4.95321e-26
NMRK2	0.895482	5.89879e-26
ANO5	0.895388	6.07551e-26
NEURL2	0.895334	6.17968e-26
LMOD2	0.89329	1.16287e-25
CMYA5	0.892272	1.58545e-25
CAPN3	0.891857	1.79746e-25
GRB14	0.890446	2.74432e-25
MLYCD	0.890385	2.79421e-25
ADGRD1	0.890337	2.8343e-25
LDB3	0.890265	2.8957e-25
RAB9B	0.890168	2.9808e-25
LINC00702	0.889968	3.16244e-25
BIN1	0.889939	3.19007e-25
PCNT	0.889859	3.26672e-25
ESRRG	0.889638	3.48755e-25
NATD1	0.888993	4.21714e-25
DUSP3	0.888197	5.32185e-25
FHL1	0.887511	6.49636e-25
COQ10A	0.886703	8.1995e-25
TOGARAM2	0.886105	9.73162e-25
ASB10	0.885925	1.02469e-24
FLNC	0.884991	1.33598e-24
USP13	0.883834	1.8495e-24
KANK3	0.883758	1.88923e-24
COX6A2	0.883603	1.97292e-24
RASL12	0.883404	2.08555e-24
ADCY4	0.88259	2.61459e-24
GAMT	0.882436	2.72838e-24
PFKM	0.881604	3.43009e-24
CLIC5	0.880285	4.91296e-24
TBX15	0.879752	5.67464e-24
FGF14-AS2	0.879632	5.86186e-24
TMEM52	0.879549	5.99438e-24
PLA2G4C	0.879428	6.19207e-24
PRELP	0.879375	6.28202e-24
TNNC2	0.878304	8.36575e-24
ACTN2	0.878259	8.46462e-24
ME3	0.876765	1.25649e-23
CHCHD10	0.876664	1.29041e-23
GPD1L	0.875496	1.7507e-23
MACROD1	0.875468	1.76354e-23
NPDC1	0.875215	1.8829e-23
BEST3	0.874206	2.44298e-23
FBP2	0.874113	2.50202e-23
CRYAB	0.874056	2.53924e-23
ART3	0.873908	2.63751e-23
DYSF	0.873792	2.71688e-23
CASTOR2	0.873715	2.77048e-23
SELENBP1	0.873706	2.77714e-23
MFAP4	0.873241	3.12698e-23
SEMA3G	0.873097	3.2443e-23
MYF6	0.873039	3.292e-23
LOC101928307	0.872291	3.98046e-23
GMPR	0.871864	4.43329e-23
HSPB3	0.871129	5.33208e-23
MYOD1	0.8709	5.64596e-23
TNS1	0.870857	5.70649e-23
DOK5	0.868772	9.56404e-23
ARX	0.868703	9.7271e-23
FRZB	0.868647	9.86268e-23
MAPT	0.868591	9.99958e-23
ADIPOQ	0.868561	1.00733e-22
MYL6B	0.868453	1.03439e-22
RNF157	0.868356	1.0592e-22
CDO1	0.867998	1.15602e-22
PDE2A	0.867601	1.27351e-22
PRADC1	0.867431	1.32723e-22
ECH1	0.867057	1.45306e-22
TPM3	0.866832	1.53439e-22
TNNI2	0.866104	1.82873e-22
RDH5	0.865716	2.00712e-22
TNNT1	0.86529	2.22245e-22
TNNI1	0.865099	2.32608e-22
RNF150	0.864824	2.48318e-22
LOC285095	0.863875	3.10905e-22
MYOM3	0.863745	3.2065e-22
PKNOX2	0.863598	3.31929e-22
ZNF853	0.863579	3.33419e-22
GJA4	0.863028	3.79521e-22
RYR1	0.863001	3.81866e-22
AK1	0.862858	3.94939e-22
PTP4A3	0.862223	4.58061e-22
CFD	0.86188	4.96149e-22
FBXO40	0.861521	5.39247e-22
SYNPO2L	0.86144	5.49425e-22
CORO6	0.861061	5.99763e-22
ANGPTL1	0.860477	6.86118e-22
HSPB7	0.859272	9.0382e-22
ADHFE1	0.858407	1.09996e-21
PPP1R3F	0.857591	1.32213e-21
C3orf18	0.857281	1.41743e-21
LMOD3	0.857151	1.45939e-21
BHMT2	0.856867	1.55541e-21
TRIM63	0.85572	2.0076e-21
ZBED3	0.85478	2.47088e-21
JADE1	0.853293	3.42116e-21
CA3	0.853146	3.53287e-21
TMEM178B	0.853118	3.55448e-21
PKDCC	0.852806	3.80359e-21
GPRC5C	0.852613	3.9658e-21
MYOZ2	0.852564	4.00817e-21
NOTCH4	0.852237	4.30185e-21
TRIM55	0.851592	4.94336e-21
APBB1	0.851534	5.00483e-21
RBM20	0.851299	5.26387e-21
JPH2	0.851233	5.33884e-21
RGN	0.850802	5.85472e-21
SIX1	0.850359	6.43557e-21
GDF10	0.850219	6.63078e-21
CHRDL1	0.849949	7.02208e-21
TCEA3	0.849915	7.07303e-21
ZNF106	0.849799	7.24992e-21
ADAM33	0.849507	7.71196e-21
ADCY1	0.848832	8.89476e-21
RILPL1	0.848767	9.01744e-21
DES	0.848729	9.08872e-21
DDIT4L	0.848392	9.75755e-21
CDKN1C	0.84703	1.29694e-20
ANKRD2	0.846636	1.40756e-20
KLF15	0.844819	2.0469e-20
CLYBL	0.84478	2.0634e-20
ESAM	0.84476	2.07187e-20
TNNC1	0.844163	2.34024e-20
LONRF2	0.843514	2.67079e-20
VIT	0.84346	2.69981e-20
CASQ2	0.843451	2.7047e-20
A2M-AS1	0.842847	3.05635e-20
TMEM161B-AS1	0.842662	3.17297e-20
AKAP1	0.842513	3.26951e-20
TLCD4	0.842341	3.38489e-20
C4orf54	0.841634	3.9011e-20
NRAP	0.841469	4.03232e-20
SNTA1	0.84134	4.13712e-20
ANKRD23	0.84131	4.16191e-20
ITIH4	0.840759	4.64567e-20
SBK1	0.840637	4.75975e-20
GALNT17	0.840627	4.76945e-20
SCARA5	0.840415	4.97492e-20
MAST2	0.839523	5.93549e-20
KLHL34	0.83917	6.36278e-20
TRDN	0.838371	7.44475e-20
P2RX5	0.838095	7.85726e-20
KL	0.838061	7.91008e-20
CKM	0.837806	8.31315e-20
GYPC	0.837425	8.95312e-20
MTFR1L	0.836818	1.00742e-19
MYBPC2	0.836439	1.08403e-19
PHYH	0.836433	1.08531e-19
MYADML2	0.835378	1.32995e-19
DIRAS1	0.834889	1.46062e-19
MYLK4	0.834629	1.53493e-19
RAPSN	0.833888	1.76764e-19
DGKD	0.833847	1.78155e-19
ACKR1	0.833785	1.80271e-19
SYNM	0.833273	1.98615e-19
ECSCR	0.832687	2.21858e-19
SOX17	0.832545	2.27881e-19
CLEC14A	0.832154	2.45292e-19
COQ9	0.832082	2.48638e-19
LMO7	0.831903	2.57146e-19
GOT1	0.830802	3.15838e-19
IDH2	0.830488	3.34889e-19
ACO2	0.830041	3.63841e-19
DIPK1B	0.830028	3.64715e-19
EGF	0.829639	3.91957e-19
MYH8	0.829395	4.09956e-19
PLA2G2A	0.82886	4.52408e-19
CHRDL2	0.828734	4.63083e-19
TMEM170B	0.828703	4.65733e-19
CRAT	0.82846	4.86948e-19
APOD	0.828203	5.10381e-19
PGM1	0.827185	6.14624e-19
SAT2	0.827094	6.24902e-19
AQP1	0.82706	6.28797e-19
MEG3	0.826767	6.63141e-19
RBPMS2	0.826549	6.89867e-19
FABP3	0.825988	7.63458e-19
FILIP1	0.825914	7.73806e-19
MAN2A2	0.825138	8.89839e-19
FGF7P3	0.824673	9.67238e-19
HSPA12B	0.824034	1.08416e-18
GPIHBP1	0.823885	1.1134e-18
LYVE1	0.823406	1.2123e-18
ASB2	0.823164	1.26547e-18
C1QTNF2	0.822713	1.37065e-18
MCF2L	0.822632	1.39054e-18
MYH4	0.822101	1.52712e-18
TMEM143	0.821407	1.7251e-18
MB	0.821389	1.73076e-18
EMCN	0.821268	1.76765e-18
SLC25A23	0.821078	1.82769e-18
FOLR2	0.820971	1.8621e-18
PRKAG3	0.820743	1.93786e-18
INMT	0.820242	2.11479e-18
PDK2	0.820033	2.19296e-18
CYSTM1	0.819637	2.34941e-18
ZNF32	0.819535	2.39115e-18
ICAM2	0.819504	2.4041e-18
ACADL	0.819439	2.43118e-18
MGST3	0.819421	2.43881e-18
LRRC20	0.819399	2.44819e-18
ACADVL	0.819299	2.49092e-18
EFHD1	0.818946	2.64763e-18
TMEM100	0.818039	3.09564e-18
SVIL	0.817293	3.51785e-18
PPM1L	0.816926	3.74586e-18
PKIA	0.816583	3.97075e-18
TTN	0.816202	4.2367e-18
AMOT	0.815978	4.40105e-18
ACYP2	0.815953	4.41964e-18
FXYD6	0.815521	4.75515e-18
MAN1C1	0.815247	4.98106e-18
AP1S2	0.815124	5.08507e-18
CUTC	0.814157	5.98437e-18
POMGNT2	0.813766	6.38905e-18
GALNT16	0.813515	6.66388e-18
PRPH2	0.813265	6.94699e-18
PTGDS	0.81326	6.95369e-18
S100A1	0.812961	7.30939e-18
SERPINA5	0.812251	8.22414e-18
FEM1A	0.811873	8.75577e-18
RSPO3	0.811833	8.81483e-18
CLDN5	0.811455	9.38338e-18
CD99L2	0.811278	9.66155e-18
ADSS1	0.811229	9.73988e-18
MYLK2	0.811077	9.9862e-18
NIPSNAP3B	0.810664	1.06892e-17
CARNS1	0.810597	1.08075e-17
DDN	0.809791	1.23324e-17
SH3RF3-AS1	0.80873	1.46608e-17
ATP1B4	0.80848	1.52687e-17
P4HTM	0.80844	1.53684e-17
FGF9	0.808004	1.64915e-17
MIR1-1HG	0.807953	1.663e-17
MYBPC1	0.806548	2.08528e-17
KHDRBS3	0.806485	2.10663e-17
SATB1	0.806365	2.14735e-17
LDHD	0.806299	2.17025e-17
KCNN3	0.805818	2.34372e-17
EMX2OS	0.805812	2.34593e-17
BVES-AS1	0.805218	2.57923e-17
NFIC	0.804962	2.68644e-17
KLHL18	0.804561	2.86281e-17
AKAP6	0.804282	2.99226e-17
DUSP28	0.803836	3.21086e-17
ITGA7	0.803769	3.24539e-17
BOC	0.803581	3.34297e-17
RBMS3-AS3	0.803574	3.34636e-17
CCDC69	0.802858	3.74563e-17
C15orf61	0.802469	3.98133e-17
KCNB1	0.802416	4.01447e-17
SMPX	0.802094	4.22247e-17
EDN3	0.801987	4.29334e-17
CPEB1	0.801679	4.5053e-17
RASD1	0.80153	4.61065e-17
AMIGO1	0.801264	4.806e-17
VWF	0.800649	5.28809e-17
MYL2	0.800494	5.41675e-17
SLN	0.799499	6.31653e-17
NDRG2	0.799152	6.66353e-17
PCOLCE2	0.798911	6.91485e-17
SLC8A3	0.79878	7.05523e-17
FAM110B	0.798257	7.64365e-17
NPRL2	0.798088	7.84398e-17
NRIP2	0.798082	7.85087e-17
PGR	0.797719	8.2988e-17
LIMS2	0.796536	9.93488e-17
PPP1R9A	0.796261	1.03562e-16
PODN	0.796235	1.03971e-16
FAM228B	0.796233	1.04003e-16
CBFA2T3	0.796177	1.04897e-16
C1orf115	0.796114	1.0589e-16
FSD2	0.795724	1.12327e-16
F8	0.795073	1.23895e-16
CCDC85A	0.794847	1.28179e-16
F10	0.794469	1.35657e-16
KALRN	0.794072	1.43951e-16
RAMP3	0.794022	1.45028e-16
DEPTOR	0.793615	1.54121e-16
MYOC	0.792947	1.70241e-16
CTSG	0.792578	1.79809e-16
NPR1	0.791243	2.1903e-16
ACAA2	0.791123	2.22925e-16
CASP17P	0.790979	2.27685e-16
ECHDC2	0.790732	2.361e-16
CAVIN2	0.79017	2.56371e-16
REPIN1	0.790153	2.57043e-16
NOVA1	0.789659	2.76274e-16
MAP3K14	0.789367	2.88275e-16
SLC47A1	0.789351	2.88961e-16
PLIN1	0.788994	3.04362e-16
ADH1C	0.788129	3.45053e-16
PTGIS	0.787197	3.94793e-16
PRKAA2	0.786944	4.09422e-16
SH3RF3	0.786543	4.33683e-16
FAM107A	0.785734	4.87007e-16
RBM24	0.78431	5.96472e-16
STRADB	0.784225	6.03641e-16
NKAPL	0.783852	6.36414e-16
SETMAR	0.783672	6.52802e-16
AR	0.782792	7.39132e-16
PDLIM3	0.782239	7.98802e-16
ATP2B2	0.782227	8.00201e-16
IL32	0.781985	8.27721e-16
LINC01140	0.781269	9.14958e-16
GYS1	0.781224	9.20649e-16
IFFO1	0.781052	9.43061e-16
IQSEC1	0.780921	9.60374e-16
TIMP4	0.780727	9.86681e-16
MYL1	0.780625	1.00086e-15
MTMR9LP	0.780567	1.00895e-15
SCUBE2	0.779992	1.09278e-15
ASB8	0.779916	1.1044e-15
CLCN4	0.779601	1.15362e-15
RAMP2	0.779358	1.19303e-15
DPT	0.778543	1.33495e-15
GAS2	0.778064	1.42577e-15
RBP4	0.778031	1.43235e-15
PARVB	0.77799	1.44037e-15
MAP1A	0.777259	1.59199e-15
TPM1	0.77719	1.60717e-15
FAM149A	0.776795	1.69618e-15
MRAS	0.776067	1.87281e-15
SMCO1	0.775892	1.91786e-15
PRKCQ	0.775775	1.94862e-15
LRRC3B	0.775677	1.97475e-15
SCRG1	0.775655	1.98072e-15
LOC646588	0.775397	2.0512e-15
IDI2-AS1	0.774873	2.2017e-15
SEMA6C	0.774367	2.35712e-15
DELE1	0.773588	2.61722e-15
C16orf89	0.772904	2.86849e-15
CMA1	0.772497	3.0288e-15
SYNPO2	0.77116	3.6181e-15
METTL21EP	0.770888	3.75051e-15
CILP	0.770603	3.89493e-15
ACVRL1	0.770527	3.93403e-15
TRIM52-AS1	0.770482	3.9574e-15
PTPN5	0.770233	4.08975e-15
MYBPH	0.76956	4.46862e-15
ATP6V0E2	0.769347	4.59556e-15
PWWP3B	0.769122	4.73352e-15
WIPF3	0.768994	4.81344e-15
LINC00515	0.768581	5.08059e-15
C10orf71-AS1	0.768369	5.22334e-15
NEXN	0.767804	5.62364e-15
CFL2	0.766902	6.3227e-15
PKIG	0.766694	6.49579e-15
RRAGD	0.766656	6.52787e-15
DOK7	0.766241	6.88805e-15
ABCB4	0.76623	6.89841e-15
MEF2C	0.765894	7.20374e-15
MBNL1-AS1	0.765827	7.26625e-15
CDNF	0.765221	7.85616e-15
RPS6KL1	0.765065	8.01574e-15
GABPB1-IT1	0.764862	8.22728e-15
KCNAB1	0.764833	8.25828e-15
PRR32	0.764211	8.94445e-15
ADAMTSL3	0.763542	9.74247e-15
SGCD	0.763507	9.78588e-15
SLC29A2	0.763441	9.86808e-15
SIRT4	0.763344	9.99096e-15
CCN5	0.762592	1.09945e-14
PECAM1	0.762576	1.10168e-14
BMP5	0.762559	1.10407e-14
FRMD3	0.762262	1.14648e-14
ABCA3	0.762122	1.16693e-14
PTPRN2	0.76119	1.31291e-14
APLNR	0.761056	1.33521e-14
TPM2	0.76071	1.39482e-14
PDGFD	0.760061	1.51331e-14
ARHGAP6	0.759524	1.61855e-14
SESN1	0.759393	1.64523e-14
PPFIA4	0.757871	1.9888e-14
C1orf21	0.757652	2.04346e-14
PCK1	0.757594	2.05843e-14
GPAT2	0.756366	2.39552e-14
CASTOR3	0.756353	2.39957e-14
C9orf135	0.755563	2.64419e-14
SMPD1	0.755206	2.7627e-14
RNF115	0.755173	2.77398e-14
PLEKHB1	0.755036	2.8209e-14
CAVIN4	0.755026	2.8241e-14
KLF2	0.754728	2.92902e-14
MESP1	0.754423	3.0405e-14
ABLIM3	0.753949	3.22124e-14
AGBL1	0.753873	3.25116e-14
NDUFV2	0.751951	4.10414e-14
SLIT3	0.751865	4.14708e-14
CRY2	0.751139	4.52589e-14
SERP2	0.751131	4.52983e-14
ETFRF1	0.751084	4.55553e-14
CTSF	0.750892	4.66203e-14
TYRP1	0.750723	4.75735e-14
ACSS2	0.750468	4.9051e-14
SMIM10	0.749699	5.37767e-14
LILRB5	0.7495	5.50673e-14
MYOT	0.748723	6.04059e-14
CPXM2	0.748482	6.21598e-14
DACH1	0.748481	6.21718e-14
MPI	0.748163	6.45628e-14
ALDH1L1	0.74755	6.94164e-14
POU6F1	0.746477	7.87754e-14
TNMD	0.745845	8.48518e-14
EMX2	0.745827	8.50222e-14
CSRP3	0.745168	9.18504e-14
YPEL1	0.745131	9.2248e-14
DDO	0.744748	9.64594e-14
PLPP3	0.74413	1.03667e-13
ACTA1	0.7417	1.37317e-13
OSR1	0.74105	1.47968e-13
MYH11	0.741025	1.48383e-13
LIMCH1	0.740987	1.49039e-13
HIBADH	0.740194	1.63196e-13
ACHE	0.740157	1.63886e-13
LOC100506388	0.739305	1.80602e-13
PLCD3	0.738905	1.88999e-13
LVRN	0.738658	1.94369e-13
C6	0.738178	2.05243e-13
SEC14L5	0.738019	2.08965e-13
SVIP	0.737811	2.13951e-13
FAM162B	0.737742	2.15621e-13
NKX2-5	0.737684	2.17048e-13
GADD45G	0.737285	2.27035e-13
DAAM2	0.736973	2.35163e-13
C19orf12	0.736657	2.4367e-13
NOG	0.735955	2.63646e-13
GYG1	0.735072	2.91031e-13
OGN	0.7348	2.99975e-13
GPX3	0.734412	3.13237e-13
TMEM182	0.734196	3.20862e-13
ZNF703	0.730886	4.62337e-13
NR2F2	0.730354	4.90088e-13
MTURN	0.729931	5.13245e-13
KCNN2	0.72914	5.59395e-13
ACTG2	0.729047	5.65094e-13
PI16	0.728923	5.72767e-13
LRRC4C	0.728227	6.17653e-13
MGP	0.728198	6.19643e-13
LHX6	0.727937	6.37338e-13
NOSTRIN	0.726489	7.45041e-13
ATF6B	0.726479	7.45844e-13
PHKA1	0.725608	8.18871e-13
ZNF793-AS1	0.725278	8.4833e-13
GNG11	0.725011	8.72824e-13
FTCDNL1	0.724863	8.86775e-13
WDR45	0.724808	8.91995e-13
UBAC1	0.724598	9.12172e-13
ZNF540	0.723581	1.01634e-12
NDNF	0.723563	1.01833e-12
PDHB	0.723383	1.03794e-12
DCAF6	0.723136	1.06545e-12
EGFLAM	0.722897	1.09271e-12
LINC-PINT	0.72287	1.0959e-12
CCDC9B	0.722798	1.10423e-12
DSCR8	0.722469	1.14333e-12
MTLN	0.722382	1.15383e-12
DNASE1L1	0.721944	1.20833e-12
TMEM88	0.721713	1.2382e-12
LPL	0.720177	1.45455e-12
FCGRT	0.719888	1.49914e-12
LRTM1	0.718916	1.65894e-12
RGMA	0.718598	1.71468e-12
SMOC2	0.717843	1.85441e-12
TTTY14	0.717782	1.8661e-12
MYH2	0.717498	1.92166e-12
PLA1A	0.717321	1.95726e-12
TESC	0.717259	1.96978e-12
BEND7	0.717203	1.98118e-12
UNKL	0.717183	1.98519e-12
LRP1B	0.716759	2.07411e-12
THBS4	0.716671	2.09299e-12
NEB	0.716521	2.12551e-12
MSX1	0.716097	2.22025e-12
LINC02716	0.715922	2.26044e-12
BMPER	0.715775	2.29483e-12
FAM229B	0.714297	2.66938e-12
LTBP4	0.714216	2.6914e-12
CAHM	0.712541	3.19063e-12
PBX1	0.712483	3.20937e-12
COL4A4	0.712427	3.22753e-12
SCN7A	0.709349	4.39747e-12
PPP1R3C	0.70838	4.8433e-12
C14orf132	0.707815	5.12302e-12
PERM1	0.707138	5.47858e-12
GGTA1P	0.707111	5.49307e-12
MMRN2	0.706189	6.01673e-12
COLGALT2	0.706184	6.01932e-12
MYH1	0.70603	6.11192e-12
PRG4	0.705351	6.53349e-12
TMEM220	0.704746	6.93337e-12
AKR1B1	0.704512	7.09379e-12
NDUFV2-AS1	0.704272	7.26225e-12
BMX	0.704182	7.32629e-12
SPTB	0.704113	7.3759e-12
PADI2	0.703495	7.83438e-12
ATP2A1-AS1	0.703012	8.21132e-12
C7	0.702257	8.83663e-12
NES	0.701492	9.51511e-12
SYNC	0.701379	9.61944e-12
RBP7	0.701316	9.67834e-12
ADCY9	0.70097	1.00075e-11
PTH1R	0.700963	1.00137e-11
CEP85L	0.699922	1.1069e-11
CDH5	0.699842	1.11544e-11
SIX2	0.699139	1.19324e-11
MEOX1	0.69907	1.20106e-11
CXXC5	0.698665	1.24848e-11
FBXO32	0.698493	1.26927e-11
ZNF556	0.698305	1.29215e-11
NRN1	0.698296	1.29326e-11
GTF2H5	0.697215	1.4334e-11
DISP1	0.696554	1.52616e-11
COX20	0.696467	1.53883e-11
HSPB6	0.695598	1.67057e-11
GPR146	0.695238	1.72822e-11
CALML6	0.69462	1.83173e-11
ERFE	0.693945	1.95153e-11
CLEC4G	0.693625	2.01093e-11
LINC00968	0.693235	2.08557e-11
ACSS1	0.693204	2.09163e-11
ENG	0.692485	2.23665e-11
CUEDC1	0.692239	2.28863e-11
PENK	0.692185	2.30006e-11
CD300LG	0.691982	2.34392e-11
PIP5K1B	0.691606	2.42729e-11
PHKG1	0.691465	2.45928e-11
ASB5	0.691327	2.49092e-11
NR4A1	0.690999	2.56786e-11
PDK4	0.690121	2.78503e-11
LOC375196	0.689735	2.88576e-11
CAT	0.68961	2.91939e-11
FBLN1	0.689171	3.03977e-11
STK40	0.688217	3.31787e-11
USP2	0.687422	3.56797e-11
ITIH5	0.686781	3.78254e-11
MIB2	0.686737	3.79793e-11
PLCD4	0.685777	4.14408e-11
LRRC32	0.685743	4.15706e-11
ACTN3	0.684857	4.50403e-11
ETFDH	0.68473	4.55593e-11
TCEAL2	0.68331	5.17757e-11
C1orf105	0.683107	5.27301e-11
METTL7A	0.682261	5.68846e-11
PEBP1	0.68184	5.90655e-11
CHRNA1	0.679976	6.97207e-11
SLC3A1	0.679569	7.22783e-11
FAM78A	0.679442	7.30955e-11
OSBPL1A	0.679262	7.42714e-11
SLC7A2	0.679067	7.55602e-11
VWA5A	0.678088	8.23738e-11
PRR34-AS1	0.677876	8.39206e-11
MYRIP	0.677831	8.42542e-11
PCBD1	0.677436	8.7228e-11
FRY	0.676886	9.15381e-11
XIRP2	0.676694	9.30936e-11
EDNRB	0.676588	9.39598e-11
SV2B	0.676119	9.78904e-11
TGFBR3	0.676046	9.85133e-11
ARHGAP36	0.674197	1.15712e-10
CLEC10A	0.674179	1.15889e-10
POLR3GL	0.673865	1.19086e-10
RNASE1	0.673303	1.25016e-10
HP	0.672631	1.32476e-10
PLEKHA6	0.671792	1.42389e-10
HES6	0.671425	1.46949e-10
DENND5B	0.671397	1.47298e-10
SCN3B	0.669972	1.66393e-10
MYL5	0.6693	1.76188e-10
LMO1	0.669255	1.76867e-10
MPDZ	0.668747	1.84667e-10
ARL6IP5	0.668524	1.88202e-10
NBEA	0.668132	1.94564e-10
ZNF471	0.667844	1.99361e-10
HSPB8	0.666755	2.18544e-10
PPARG	0.665191	2.49223e-10
KLC1	0.664494	2.64196e-10
LRIG1	0.664296	2.68585e-10
ZSCAN18	0.663685	2.82641e-10
MOAP1	0.663179	2.94772e-10
DMD	0.662734	3.05877e-10
CENPV	0.661708	3.32989e-10
P2RY14	0.661183	3.47737e-10
COX11	0.661049	3.51627e-10
ROBO3	0.659964	3.84446e-10
NFIB	0.659858	3.87803e-10
RALGAPA2	0.659553	3.97615e-10
HAND2-AS1	0.659319	4.05337e-10
SMIM19	0.659041	4.14652e-10
OLIG1	0.658987	4.16477e-10
PLAAT1	0.65752	4.69425e-10
LSP1	0.657186	4.8235e-10
MYLIP	0.656981	4.90446e-10
LMO2	0.656962	4.91224e-10
ZNF385D	0.656521	5.09113e-10
AOX1	0.656387	5.14657e-10
C3	0.655424	5.56331e-10
PLP1	0.65534	5.60104e-10
ALDH6A1	0.655242	5.64556e-10
MYH3	0.654934	5.78784e-10
SLC41A1	0.653869	6.3052e-10
EYA4	0.653843	6.31808e-10
RHOJ	0.653343	6.57643e-10
MYH7B	0.653312	6.59282e-10
SNX21	0.652784	6.8776e-10
VSIG4	0.652569	6.99672e-10
ADGRB3	0.652261	7.17064e-10
SH2D3C	0.651906	7.3767e-10
ARRDC2	0.65177	7.45715e-10
TOMM40L	0.650804	8.05174e-10
DCUN1D2	0.650727	8.10138e-10
CAPN6	0.650664	8.14172e-10
PRUNE2	0.64902	9.27224e-10
LOC646903	0.648241	9.85845e-10
SMAD6	0.648153	9.92667e-10
IGFBP4	0.647041	1.08315e-09
PLPP1	0.64685	1.09941e-09
GRB10	0.645021	1.26782e-09
SMAD9	0.644817	1.28812e-09
LOC102724880	0.644417	1.32869e-09
MTMR10	0.644333	1.33739e-09
INHBE	0.64363	1.4121e-09
TACC2	0.643055	1.47622e-09
NICN1	0.642938	1.48953e-09
TDRD10	0.642912	1.49258e-09
RNASE4	0.642506	1.54003e-09
SOX18	0.642329	1.56103e-09
PKN1	0.641858	1.61865e-09
CYP2J2	0.640434	1.80518e-09
ECHDC3	0.64005	1.85884e-09
ALDH5A1	0.638989	2.01517e-09
SMIM20	0.638821	2.04104e-09
CCL21	0.638769	2.04917e-09
EXTL1	0.638704	2.05928e-09
GPC3	0.638676	2.06372e-09
RPS6KA2	0.638631	2.07069e-09
MYOZ3	0.63752	2.25243e-09
LRRC66	0.636732	2.39049e-09
NOS3	0.6367	2.3962e-09
AS3MT	0.636575	2.41899e-09
BEX2	0.635679	2.58749e-09
PLVAP	0.632981	3.16534e-09
TPSB2	0.632981	3.1654e-09
ATP2B1-AS1	0.631163	3.62192e-09
NUDT16	0.628876	4.28572e-09
NCAM1	0.628268	4.48056e-09
BTG2	0.627567	4.71592e-09
LINC00667	0.627254	4.82477e-09
MAP2K6	0.62616	5.22418e-09
TSPAN7	0.625334	5.54661e-09
SH2B2	0.625265	5.57406e-09
MAP3K7CL	0.624718	5.79893e-09
MCEE	0.622775	6.66895e-09
NPR2	0.622466	6.81847e-09
ACTC1	0.620076	8.08551e-09
SCN4B	0.619734	8.2839e-09
ABCA17P	0.618876	8.80284e-09
WIPI1	0.618406	9.10013e-09
KIF26A	0.617404	9.76609e-09
XKR4	0.617186	9.91735e-09
CPLX1	0.616143	1.067e-08
SFRP1	0.615737	1.0978e-08
TTYH2	0.615099	1.14778e-08
UCP2	0.613597	1.27433e-08
SASH1	0.612299	1.39422e-08
C22orf39	0.611638	1.45923e-08
REEP1	0.611372	1.48625e-08
ZFHX4-AS1	0.610336	1.59599e-08
DNAJB5	0.610095	1.62259e-08
BEND5	0.608538	1.80495e-08
ARNT2	0.608217	1.84489e-08
POPDC3	0.607916	1.88312e-08
G0S2	0.60771	1.90975e-08
ARHGEF10L	0.607066	1.99507e-08
TSPAN8	0.606049	2.13747e-08
RRAD	0.605445	2.22638e-08
PODXL	0.601171	2.96459e-08
FRAT1	0.600735	3.05174e-08
SGSM2	0.599817	3.24332e-08
TPSAB1	0.598558	3.52446e-08
PALMD	0.596275	4.09449e-08
LRRK2	0.595596	4.28014e-08
LOC101929243	0.595168	4.40139e-08
TRAM2-AS1	0.595161	4.40327e-08
ZNF879	0.595035	4.43964e-08
DNAJC19	0.593704	4.84047e-08
KLHL41	0.592257	5.31535e-08
PARM1	0.591627	5.53558e-08
PAX7	0.591151	5.70787e-08
MARCO	0.590282	6.03526e-08
RMND5B	0.58979	6.22833e-08
NFASC	0.588816	6.62788e-08
DNALI1	0.588503	6.76161e-08
HMGCS2	0.588178	6.90313e-08
ECI2	0.587914	7.02003e-08
LOC643072	0.587633	7.1461e-08
LINC01234	0.586417	7.71867e-08
GHR	0.585056	8.41131e-08
PLCB4	0.584665	8.62061e-08
TXNIP	0.583744	9.13362e-08
CD36	0.581916	1.02394e-07
OSBPL6	0.580436	1.12254e-07
ASB12	0.577999	1.30486e-07
HEXIM2	0.577605	1.33683e-07
SNTG2-AS1	0.576629	1.41925e-07
SELP	0.575043	1.5635e-07
HS3ST5	0.572039	1.87566e-07
LOC100507477	0.571242	1.96783e-07
RGS16	0.570944	2.00338e-07
NNMT	0.570182	2.09709e-07
TMEM38B	0.569378	2.20043e-07
ANGPTL7	0.567576	2.44981e-07
MID1IP1	0.566368	2.63174e-07
HPGDS	0.566317	2.63967e-07
SLC9A9	0.564362	2.96223e-07
LINC01697	0.563772	3.06664e-07
LMO3	0.563206	3.16994e-07
HCG11	0.560854	3.63615e-07
IGSF10	0.555434	4.96811e-07
SAP18	0.552668	5.81385e-07
MAP4	0.550551	6.55075e-07
ST6GALNAC3	0.54838	7.39741e-07
ZMYND12	0.548083	7.52077e-07
RAB40B	0.546794	8.07972e-07
SLC37A1	0.54679	8.08171e-07
PRRT3-AS1	0.546475	8.22375e-07
TIE1	0.546298	8.30518e-07
PLEKHM2	0.544154	9.34889e-07
TTLL1	0.542626	1.01665e-06
CCDC110	0.542464	1.02573e-06
DNAJA4	0.54221	1.04008e-06
LOC100506563	0.541351	1.09004e-06
ETNPPL	0.538531	1.27036e-06
ALDH2	0.538021	1.30584e-06
MARCHF3	0.537576	1.33755e-06
IGFBP5	0.535528	1.49299e-06
TENT5C	0.534454	1.5812e-06
PIK3R3	0.534445	1.58191e-06
PHKB	0.533419	1.67077e-06
EIF3J-DT	0.533177	1.69241e-06
LARP6	0.531932	1.80785e-06
LGI1	0.53192	1.80897e-06
KCNA2	0.530669	1.93257e-06
LOC101927263	0.530191	1.98177e-06
GSN	0.53018	1.98288e-06
RARRES1	0.529496	2.05551e-06
FMO2	0.528963	2.11376e-06
LOC105379426	0.528817	2.12999e-06
SHANK3	0.527569	2.27362e-06
TMTC1	0.524654	2.64512e-06
RNPC3	0.522746	2.91848e-06
TEF	0.522188	3.00327e-06
LDOC1	0.521225	3.15502e-06
NDN	0.518523	3.6203e-06
CPED1	0.516436	4.02292e-06
RIMKLA	0.515266	4.26671e-06
PID1	0.514684	4.39294e-06
KLB	0.513707	4.61285e-06
2022-03-02	0.507335	6.32051e-06
VPS13A	0.506336	6.63636e-06
CIPC	0.50525	6.99678e-06
VWA8	0.505018	7.07619e-06
DIS3L	0.503609	7.57628e-06
MYF5	0.502061	8.16373e-06
RPH3AL	0.501157	8.52606e-06
UQCRC2	0.500468	8.81227e-06
CCL19	0.499309	9.31413e-06
CLGN	0.498745	9.56833e-06
MPV17L	0.495543	1.11355e-05
LRRC39	0.494338	1.17855e-05
HDAC4	0.493815	1.20782e-05
UFSP2	0.487217	1.64055e-05
LOC102724587	0.487075	1.65132e-05
ZNF30	0.484707	1.84021e-05
IQCH-AS1	0.484	1.90039e-05
MIR142	0.483428	1.9504e-05
ZNF397	0.483419	1.95119e-05
LINC01091	0.48305	1.98413e-05
PEAR1	0.478607	2.42359e-05
LOC100499489	0.477432	2.55407e-05
PAXIP1-AS1	0.477377	2.56033e-05
MMP27	0.47607	2.71344e-05
XK	0.473894	2.98752e-05
AMZ2P1	0.472909	3.11974e-05
RPA4	0.471156	3.36882e-05
LINC00526	0.46973	3.58493e-05
PRKRA	0.468427	3.79353e-05
NIPSNAP2	0.462927	4.80416e-05
PHYHD1	0.462314	4.93126e-05
RNF207	0.460185	5.3966e-05
ZNF239	0.459501	5.55459e-05
FREM2	0.456409	6.32337e-05
ANKRD1	0.4547	6.78959e-05
PJVK	0.453377	7.17199e-05
GSTM3	0.445434	9.91998e-05
EGR1	0.443714	0.000106304
SEMA6A	0.441885	0.000114377
C11orf71	0.439788	0.000124322
GPT2	0.437345	0.00013691
MT1M	0.43523	0.000148748
TTLL11	0.433439	0.000159499
IGSF11	0.429675	0.00018446
FGFBP2	0.429647	0.000184662
KIAA1211L	0.426092	0.00021152
SETBP1	0.425203	0.000218774
CRIM1-DT	0.424376	0.000225723
GABARAPL1	0.418499	0.000281275
CR1	0.415012	0.000319901
ARPP19	0.414441	0.000326671
SCCPDH	0.412476	0.000350971
ESR1	0.412	0.000357104
CHI3L2	0.411873	0.000358761
SP5	0.411059	0.000369519
MEDAG	0.41034	0.000379267
SERPINB6	0.407103	0.000426133
TBC1D8	0.404824	0.000462231
EGLN1	0.400584	0.000536895
CYP4F12	0.395766	0.000634975
UCHL1	0.395615	0.000638312
BCO2	0.391384	0.000738072
CHGB	0.390483	0.000761064
RYR3	0.387198	0.000850483
CEP126	0.385683	0.000894867
SLC25A21-AS1	0.38106	0.00104356
TMEM116	0.379121	0.00111229
DMRT2	0.378913	0.00111993
NOL3	0.377906	0.00115743
CP	0.37722	0.00118367
HLF	0.369328	0.00152624
MYO5C	0.358792	0.00212224
MLLT11	0.355774	0.00232769
ASB9	0.355136	0.00237334
LOC729732	0.349194	0.00283853
NRG2	0.3456	0.00315797
MORN5	0.304865	0.00973506
GHITM	0.2685	0.0235733
CES1	0.264731	0.0256786
CEP85	0.256357	0.0309304
AGAP1	0.180112	0.132831
LINC00942	0.0607095	0.615012
DAGLB	-0.158218	0.187564
LTO1	-0.19399	0.105014
SHC1	-0.287182	0.0151707
VEGFC	-0.28876	0.0145974
ARL11	-0.289564	0.0143124
TREM1	-0.303372	0.010117
PDZD8	-0.303558	0.0100688
FNTB	-0.312702	0.00792983
AXDND1	-0.314995	0.00746045
LOC100287896	-0.317339	0.00700587
LOX	-0.321259	0.00629997
ANXA2	-0.323203	0.00597372
SPP1	-0.323996	0.00584489
LINC02551	-0.329176	0.00506257
EN2	-0.330678	0.00485372
DPP10	-0.33077	0.00484107
STC2	-0.333528	0.00447821
IL22RA2	-0.334277	0.00438393
KMT5A	-0.334472	0.00435971
NFIL3	-0.337368	0.00401317
CLTRN	-0.339512	0.00377265
LINC00525	-0.341773	0.00353295
GNGT1	-0.342861	0.00342257
TMEM135	-0.343178	0.00339092
RASSF3	-0.343193	0.00338949
MIR1915HG	-0.34497	0.00321714
LINC00960	-0.351441	0.00265386
IRS1	-0.352254	0.00258973
SCG5	-0.35454	0.00241667
DSG4	-0.355271	0.00236362
RASGEF1A	-0.355454	0.00235047
CCL28	-0.357509	0.00220749
MAB21L2	-0.357848	0.00218463
METTL5	-0.358285	0.00215555
GPR37	-0.358389	0.00214867
PURPL	-0.359195	0.00209605
CCDC126	-0.360514	0.00201241
C11orf45	-0.364187	0.00179508
DNAAF4	-0.364487	0.00177827
CHST11	-0.365463	0.00172465
BMP2K	-0.367495	0.00161763
YKT6	-0.36875	0.00155455
CA5BP1	-0.370474	0.00147153
CCDC134	-0.370749	0.00145866
SEC14L2	-0.370878	0.00145265
EML5	-0.371251	0.00143541
BEAN1	-0.373772	0.00132373
FLJ32255	-0.374654	0.00128654
DDX42	-0.376435	0.00121433
LINC01527	-0.376949	0.00119416
FGF1	-0.379654	0.00109301
B3GLCT	-0.380309	0.0010697
MED29	-0.380646	0.00105788
ARSI	-0.381364	0.00103311
ZNF226	-0.383851	0.000951325
ENC1	-0.385092	0.000912726
C10orf55	-0.385312	0.000906051
B4GALT1	-0.385472	0.000901221
UBASH3B	-0.385958	0.000886655
ASPH	-0.385962	0.000886542
TLL1	-0.388732	0.000807591
GEN1	-0.38983	0.000778119
ALDH7A1	-0.390763	0.000753841
ATP2C2	-0.391086	0.000745598
CDK6	-0.391254	0.00074133
CHST2	-0.393325	0.000690656
ZPLD1	-0.396703	0.00061471
DNAH5	-0.39793	0.000589071
KLHL6	-0.397981	0.000588037
NT5E	-0.398698	0.000573522
LINC00630	-0.398863	0.000570235
DHRS2	-0.399532	0.00055706
LINC01094	-0.399897	0.000549976
LEMD1	-0.402367	0.000504247
NMRAL2P	-0.403068	0.00049192
HSD17B2	-0.405281	0.000454763
PDE7A	-0.406225	0.000439712
FNDC3B	-0.406585	0.000434094
PIBF1	-0.407476	0.000420466
EVA1A	-0.410156	0.000381796
FTSJ1	-0.413359	0.000339857
EIF2S3	-0.415846	0.000310246
IL7R	-0.416268	0.000305465
SNHG18	-0.417417	0.000292777
TAF13	-0.419001	0.00027609
TCN1	-0.419004	0.000276056
INSIG1	-0.421935	0.000247443
EN1	-0.423211	0.000235866
PRKCD	-0.425255	0.000218344
TAP2	-0.425462	0.000216638
DCAF10	-0.426778	0.000206075
DR1	-0.427982	0.000196824
CTPS2	-0.428003	0.000196663
ING2	-0.42908	0.00018872
BEND6	-0.430192	0.000180835
ZNF501	-0.430788	0.000176731
SLC28A3	-0.433701	0.000157884
GNG12	-0.434546	0.00015277
GLIPR1	-0.437335	0.000136965
PROCR	-0.438425	0.000131208
MTERF1	-0.439134	0.000127583
PDPN	-0.4393	0.000126744
IL31RA	-0.439876	0.000123887
LOC100507516	-0.442267	0.000112643
INHBA	-0.442972	0.000109513
PCNX2	-0.443206	0.000108493
YAP1	-0.443568	0.000106931
TRIM6	-0.443843	0.000105756
PDXDC1	-0.445918	9.72795e-05
CD44	-0.446551	9.48206e-05
WDR72	-0.446939	9.33434e-05
PANX1	-0.447939	8.96306e-05
HAPLN1	-0.449512	8.40672e-05
RNF19B	-0.449549	8.39378e-05
TIPRL	-0.449931	8.2639e-05
STYX	-0.454106	6.95907e-05
EGFL6	-0.456848	6.20858e-05
CDK9	-0.457549	6.02927e-05
C1orf226	-0.458367	5.82581e-05
SLC31A2	-0.458479	5.79857e-05
EFCAB1	-0.46007	5.42289e-05
LIPG	-0.460293	5.37209e-05
PPIB	-0.460821	5.25337e-05
DUSP5P1	-0.466857	4.0597e-05
RAB8B	-0.467143	4.00999e-05
ABCC5	-0.467145	4.0096e-05
DCUN1D5	-0.470115	3.52525e-05
LIN54	-0.470544	3.46e-05
SLC41A2	-0.471442	3.32699e-05
ADGRV1	-0.472111	3.23095e-05
TGFBI	-0.473308	3.06557e-05
RUNDC3A-AS1	-0.474935	2.8533e-05
PLAUR	-0.475106	2.8318e-05
ALCAM	-0.475488	2.78434e-05
BHLHE40	-0.475663	2.76287e-05
TP53RK	-0.475784	2.74811e-05
TMEM158	-0.476989	2.60489e-05
LSR	-0.479929	2.28418e-05
INTS7	-0.481862	2.09375e-05
RAD21	-0.48288	1.99952e-05
EIF4G3	-0.483715	1.92512e-05
LOC101929512	-0.485615	1.76546e-05
SCAT1	-0.486723	1.67819e-05
SEMA3C	-0.489086	1.50524e-05
KLF3	-0.49012	1.43489e-05
HOXC6	-0.491128	1.3693e-05
HCG4	-0.492407	1.29007e-05
TMEM51	-0.493501	1.22574e-05
AHCTF1	-0.495138	1.13505e-05
TLR2	-0.495427	1.11969e-05
C1orf56	-0.495479	1.11692e-05
TCTEX1D2	-0.495506	1.11551e-05
STIM2	-0.495752	1.10266e-05
C1orf74	-0.496053	1.08708e-05
ARFIP1	-0.496403	1.06926e-05
DBR1	-0.496548	1.06198e-05
ZFYVE28	-0.496602	1.05926e-05
IL11	-0.496687	1.05498e-05
IRX3	-0.502433	8.01885e-06
LDLRAD3	-0.502945	7.82302e-06
REL	-0.503081	7.77214e-06
DLX2	-0.503357	7.66897e-06
HTATIP2	-0.503728	7.53261e-06
GNB5	-0.504551	7.23857e-06
HOXB7	-0.50529	6.98317e-06
WNK1	-0.505422	6.93873e-06
DIP2B	-0.505891	6.78208e-06
SHB	-0.506231	6.67054e-06
CALU	-0.507594	6.24088e-06
SPTLC2	-0.507866	6.15804e-06
TTC30B	-0.508083	6.09301e-06
MRPL13	-0.508322	6.02205e-06
THADA	-0.508324	6.02136e-06
PRSS23	-0.509058	5.80819e-06
GPNMB	-0.509774	5.60691e-06
ARL14	-0.510581	5.38775e-06
C12orf75	-0.51064	5.37226e-06
RAC1	-0.51119	5.22786e-06
ARL6	-0.511893	5.04894e-06
ELAVL2	-0.513357	4.69406e-06
RBM3	-0.513902	4.56807e-06
PRIM2	-0.516619	3.98615e-06
EFNA1	-0.517617	3.79031e-06
NCF2	-0.518543	3.61664e-06
EIF5A2	-0.518827	3.56506e-06
PLOD2	-0.519478	3.44895e-06
CXCL6	-0.520664	3.24674e-06
CYB5R2	-0.520677	3.24475e-06
PIK3CD	-0.522549	2.94815e-06
SPTLC1	-0.523289	2.83812e-06
RAB8A	-0.523399	2.82212e-06
KIAA1549L	-0.525096	2.58538e-06
PLA2R1	-0.525219	2.56895e-06
ALMS1-IT1	-0.526956	2.34741e-06
SLC44A3	-0.52858	2.15658e-06
COG3	-0.529131	2.0952e-06
SLC6A11	-0.529904	2.01186e-06
NRIP3	-0.531906	1.81032e-06
FAM169A	-0.532271	1.77573e-06
UBE3C	-0.532463	1.75773e-06
USP30	-0.533695	1.64643e-06
GPR137B	-0.534021	1.61808e-06
HSD17B6	-0.534315	1.59291e-06
IL24	-0.535122	1.52574e-06
B3GNT5	-0.535354	1.507e-06
ANXA3	-0.535442	1.49988e-06
GRAMD2A	-0.53589	1.46432e-06
OSMR	-0.537011	1.37885e-06
CXADR	-0.539965	1.1754e-06
SCRN1	-0.54152	1.08004e-06
SLCO1B3	-0.542119	1.04525e-06
SLC35F3	-0.542786	1.0078e-06
LCLAT1	-0.544859	8.99278e-07
LTBP1	-0.545004	8.92127e-07
CALR	-0.545147	8.85082e-07
CCDC88C	-0.545243	8.80416e-07
PLAU	-0.547239	7.88269e-07
FKBP14	-0.548076	7.52384e-07
TWISTNB	-0.548439	7.3729e-07
COL7A1	-0.550446	6.58953e-07
TUBD1	-0.553249	5.62559e-07
FADD	-0.553986	5.39525e-07
VSIG1	-0.55465	5.19541e-07
WAC-AS1	-0.554704	5.17935e-07
CAV2	-0.554921	5.11573e-07
BCL10	-0.555226	5.02762e-07
SLITRK6	-0.556707	4.61926e-07
ERVMER34-1	-0.556852	4.58103e-07
AGK	-0.557528	4.40676e-07
PRKCI	-0.55776	4.34818e-07
TMEM107	-0.557911	4.3106e-07
FOXQ1	-0.557954	4.3e-07
SHANK2	-0.55842	4.18603e-07
CFL1	-0.559456	3.94309e-07
FRK	-0.559598	3.9108e-07
CGAS	-0.559842	3.85607e-07
TIGD2	-0.559857	3.85272e-07
LDAH	-0.560295	3.75617e-07
SLX4IP	-0.563608	3.0962e-07
MAGT1	-0.564375	2.95989e-07
DDIT4	-0.564833	2.88121e-07
BRMS1L	-0.564879	2.87347e-07
C8orf76	-0.565572	2.75852e-07
SMURF2	-0.56699	2.53659e-07
ADAMTS20	-0.567742	2.42583e-07
MYO10	-0.570223	2.09195e-07
RDH10	-0.570528	2.05403e-07
SLC39A6	-0.571408	1.94827e-07
MALT1	-0.571829	1.89951e-07
TNFSF10	-0.57196	1.88462e-07
MRE11	-0.572663	1.80633e-07
RSF1	-0.573088	1.76048e-07
THG1L	-0.573251	1.74326e-07
CA2	-0.573294	1.73874e-07
FANCF	-0.574497	1.61634e-07
ZNF562	-0.577331	1.35949e-07
LAMP3	-0.577524	1.34348e-07
C21orf91	-0.578249	1.28488e-07
ITCH	-0.578267	1.28346e-07
COX10-AS1	-0.57889	1.23514e-07
MARK3	-0.579955	1.15649e-07
CXCL1	-0.580238	1.13644e-07
MMP3	-0.581373	1.05909e-07
SERAC1	-0.582604	9.80914e-08
TRA2A	-0.583471	9.29111e-08
ANKEF1	-0.583956	9.01297e-08
ARFGEF2	-0.586656	7.6028e-08
TMEM17	-0.587194	7.34807e-08
KNL1	-0.587991	6.98542e-08
HS3ST3A1	-0.590452	5.96991e-08
EXOC2	-0.590654	5.89277e-08
MMP13	-0.59326	4.98184e-08
CLDN1	-0.593283	4.97438e-08
BPGM	-0.595131	4.41192e-08
COL4A6	-0.596481	4.03961e-08
ADGRF4	-0.597455	3.78967e-08
RYK	-0.597666	3.73759e-08
PNP	-0.598125	3.62657e-08
TMEM268	-0.598219	3.60412e-08
AK4	-0.599751	3.25749e-08
TNC	-0.601012	2.99607e-08
TSPAN13	-0.603283	2.57479e-08
TFCP2L1	-0.6038	2.48716e-08
MMP1	-0.604764	2.33104e-08
MZT1	-0.606068	2.13472e-08
NME7	-0.607046	1.99786e-08
GALNT2	-0.607701	1.91089e-08
ZFAND2A	-0.60873	1.78143e-08
SLC38A5	-0.609006	1.74821e-08
PUS7	-0.609246	1.71971e-08
SLC15A2	-0.609716	1.66534e-08
EGLN3	-0.611351	1.48844e-08
BBS7	-0.611922	1.431e-08
KIF16B	-0.611925	1.43064e-08
PDP1	-0.612069	1.41654e-08
TTC39C	-0.613141	1.31527e-08
GPATCH2	-0.613767	1.25931e-08
PCDH7	-0.614452	1.20072e-08
MTAP	-0.614799	1.17205e-08
SCLT1	-0.615321	1.13016e-08
MIR31HG	-0.618347	9.13809e-09
SDR42E1	-0.618518	9.02853e-09
MAP3K9	-0.618533	9.0193e-09
ZBTB24	-0.618661	8.93796e-09
MYO1E	-0.620456	7.8701e-09
IMPAD1	-0.620616	7.78071e-09
CASP6	-0.620767	7.69785e-09
EXT2	-0.620848	7.65349e-09
DCBLD1	-0.622339	6.88062e-09
DNMT3B	-0.623408	6.37271e-09
GSDME	-0.625416	5.5137e-09
TBCCD1	-0.625641	5.42445e-09
MB21D2	-0.625805	5.36055e-09
FSCN1	-0.626913	4.94594e-09
G2E3	-0.62723	4.83322e-09
COL27A1	-0.62764	4.69082e-09
MED30	-0.62778	4.6434e-09
WDR53	-0.628202	4.50223e-09
DGKH	-0.628663	4.35298e-09
PDIA4	-0.628937	4.26657e-09
BMP2	-0.630361	3.84261e-09
CXCL16	-0.630366	3.84134e-09
AGA	-0.631383	3.56366e-09
SNAPC1	-0.631947	3.41802e-09
SEC23B	-0.63223	3.347e-09
OPN3	-0.633494	3.0469e-09
MR1	-0.633694	3.00186e-09
C3orf67	-0.634008	2.93224e-09
ARPC1A	-0.63559	2.60487e-09
AIM2	-0.635913	2.54249e-09
ASPHD2	-0.637829	2.2005e-09
PACRGL	-0.638657	2.06664e-09
ZNF746	-0.6389	2.0288e-09
MAPRE1	-0.639553	1.93049e-09
ABCD3	-0.641104	1.71494e-09
FOXE1	-0.641311	1.68797e-09
CYP27C1	-0.644252	1.3458e-09
RBM47	-0.644785	1.29125e-09
TCP11L1	-0.645374	1.23351e-09
KCTD5	-0.645396	1.23146e-09
DEPDC7	-0.64627	1.15035e-09
ZNF200	-0.646902	1.09493e-09
SLC20A1	-0.647842	1.01721e-09
SELENOT	-0.648898	9.36158e-10
IGF1R	-0.649042	9.25628e-10
SLC39A11	-0.649055	9.24678e-10
MEX3D	-0.649888	8.65801e-10
TOPORS	-0.651171	7.82076e-10
SYPL1	-0.652657	6.94759e-10
XIAP	-0.653294	6.60259e-10
HERPUD2	-0.653421	6.53566e-10
CLIC4	-0.653437	6.52716e-10
GFPT1	-0.653926	6.27618e-10
LRATD2	-0.654001	6.23844e-10
SLC2A1	-0.654561	5.9641e-10
RASA2	-0.654878	5.814e-10
TMEM40	-0.65503	5.74322e-10
ELMOD2	-0.655271	5.6326e-10
METTL8	-0.655811	5.39203e-10
PSMG1	-0.655858	5.37182e-10
MET	-0.656064	5.28317e-10
MED10	-0.656125	5.25704e-10
GPD2	-0.656528	5.088e-10
RHBDL2	-0.657374	4.7504e-10
GNB1	-0.657659	4.64144e-10
VANGL2	-0.658096	4.47909e-10
CORO2A	-0.658167	4.45346e-10
SOX9	-0.658312	4.40117e-10
TASOR	-0.658829	4.21889e-10
PLK2	-0.659557	3.97491e-10
LRP8	-0.659573	3.96984e-10
USP43	-0.661357	3.42782e-10
ACER3	-0.6618	3.30473e-10
FMNL2	-0.662006	3.24899e-10
SERPINE2	-0.662121	3.21813e-10
ZNF165	-0.662537	3.10904e-10
SPIN1	-0.664195	2.70863e-10
LAMP1	-0.665243	2.48158e-10
AFAP1L2	-0.665474	2.434e-10
TMEM106B	-0.66595	2.33859e-10
KIF3A	-0.667783	2.00387e-10
PPP1R14C	-0.668383	1.90469e-10
VAV3	-0.669835	1.68349e-10
FAT2	-0.670577	1.58017e-10
RRAS2	-0.670969	1.52799e-10
SMS	-0.671241	1.49281e-10
TES	-0.671462	1.4648e-10
RAB31	-0.671749	1.42914e-10
TGFBR1	-0.674479	1.12909e-10
IGF2BP3	-0.67481	1.09716e-10
IL18	-0.674903	1.08832e-10
CHMP4C	-0.675967	9.9202e-11
F3	-0.676373	9.57454e-11
PDLIM5	-0.677663	8.55081e-11
MMP10	-0.677902	8.37293e-11
DLG1	-0.678911	7.66093e-11
MIER1	-0.679136	7.51011e-11
LPAR3	-0.679654	7.17365e-11
SEC22A	-0.68066	6.56132e-11
FMR1	-0.681113	6.30209e-11
RAP2C	-0.681318	6.18791e-11
BAIAP2L1	-0.681322	6.18548e-11
UGGT1	-0.681881	5.88497e-11
ARPC5	-0.681926	5.86116e-11
STYK1	-0.682289	5.67406e-11
CD58	-0.682382	5.62718e-11
PARD6B	-0.682787	5.4263e-11
ATXN3	-0.686686	3.81555e-11
NUP62CL	-0.686953	3.72378e-11
CHIC2	-0.687476	3.55034e-11
TRIM59	-0.688189	3.32641e-11
ODF2L	-0.688981	3.09324e-11
S1PR5	-0.689409	2.97395e-11
SLC33A1	-0.690097	2.79125e-11
FJX1	-0.690709	2.63767e-11
MOCOS	-0.690737	2.6309e-11
IGF2BP2	-0.69075	2.62778e-11
FAM83B	-0.6908	2.61557e-11
POLR3G	-0.691558	2.43822e-11
TANC2	-0.692094	2.31972e-11
AK2	-0.693271	2.07864e-11
NPC1	-0.694189	1.9074e-11
RP2	-0.695641	1.66374e-11
BICD2	-0.695696	1.65514e-11
VAMP8	-0.696082	1.59596e-11
KCTD11	-0.696875	1.48046e-11
FLRT3	-0.696954	1.46935e-11
PTPRF	-0.697125	1.44576e-11
AMIGO2	-0.6972	1.43547e-11
NCKAP5	-0.697649	1.37557e-11
RAB3GAP1	-0.697785	1.35783e-11
TLK1	-0.697829	1.35213e-11
PTPN13	-0.698128	1.31418e-11
FBXO46	-0.700577	1.03936e-11
TRIM5	-0.700743	1.0229e-11
TGS1	-0.700886	1.0089e-11
SLC30A7	-0.701098	9.88465e-12
HCAR3	-0.704213	7.30432e-12
MFN1	-0.704557	7.06272e-12
SYNCRIP	-0.705337	6.54281e-12
CD9	-0.705779	6.2645e-12
PTHLH	-0.706119	6.05848e-12
SLC35A3	-0.707814	5.12372e-12
OSBPL3	-0.708412	4.8283e-12
CDCA4	-0.708747	4.66974e-12
SLC25A32	-0.709044	4.53372e-12
YTHDF3	-0.709562	4.30489e-12
ITGB8	-0.709828	4.19206e-12
ERO1A	-0.710296	4.0002e-12
RAB22A	-0.710431	3.94653e-12
SLC35F2	-0.711229	3.64231e-12
C6orf141	-0.711328	3.60603e-12
STK17B	-0.712127	3.327e-12
TOM1L1	-0.712426	3.2279e-12
SLC31A1	-0.712494	3.20567e-12
GNPNAT1	-0.713102	3.01417e-12
GRIP1	-0.713435	2.91398e-12
HMGB3	-0.713817	2.80294e-12
AZIN1	-0.71542	2.37977e-12
ITPRID2	-0.715499	2.36072e-12
TM9SF4	-0.71563	2.32929e-12
MTFR1	-0.71652	2.1256e-12
DCAF17	-0.71671	2.08443e-12
MARVELD2	-0.716889	2.04651e-12
ZNF451	-0.719614	1.54265e-12
MMP12	-0.7207	1.37708e-12
EIF4E	-0.721374	1.28305e-12
DSE	-0.721603	1.25258e-12
BCL11B	-0.721726	1.23648e-12
CCNYL1	-0.722561	1.13223e-12
FGFR1OP	-0.722846	1.09862e-12
EPB41L4B	-0.722903	1.09208e-12
TMEM14A	-0.724267	9.44839e-13
LINC01806	-0.72442	9.29571e-13
SOWAHC	-0.724598	9.12159e-13
KIF21A	-0.724914	8.81928e-13
ZDHHC13	-0.725077	8.66743e-13
CTTNBP2NL	-0.726505	7.43729e-13
TMEM68	-0.726581	7.3773e-13
CTSV	-0.72661	7.35436e-13
AEBP2	-0.726863	7.15689e-13
PEX13	-0.728647	5.90182e-13
BTG3	-0.729295	5.50075e-13
LPCAT1	-0.729767	5.22483e-13
RPN1	-0.729959	5.11652e-13
SS18	-0.730311	4.92393e-13
SWAP70	-0.730631	4.75435e-13
PTGFRN	-0.733038	3.64804e-13
TMEM123	-0.733197	3.58459e-13
TSPAN5	-0.733988	3.28346e-13
ITGA2	-0.734829	2.99019e-13
LRRC8D	-0.735077	2.90845e-13
SPIN4	-0.735648	2.72869e-13
AJUBA	-0.736703	2.42415e-13
PMAIP1	-0.736753	2.41039e-13
KLF5	-0.737149	2.30535e-13
LRP11	-0.737363	2.25048e-13
GABPB1	-0.737642	2.18064e-13
ARSJ	-0.738349	2.01305e-13
ATP2C1	-0.739435	1.77943e-13
TASP1	-0.73977	1.71279e-13
RLF	-0.740223	1.62645e-13
TMEM30B	-0.740512	1.5736e-13
COL17A1	-0.74052	1.57229e-13
RASSF10	-0.740725	1.53577e-13
SHROOM2	-0.741053	1.47904e-13
HOXA1	-0.741837	1.3517e-13
MPP5	-0.741953	1.33375e-13
TMOD3	-0.742236	1.29088e-13
DTD2	-0.742434	1.26183e-13
COMMD8	-0.742449	1.25961e-13
WDR44	-0.742715	1.22147e-13
LAMB3	-0.74299	1.18318e-13
CDC73	-0.743803	1.07675e-13
GJA1	-0.744964	9.40663e-14
FBXO45	-0.745124	9.23226e-14
CYP27B1	-0.746015	8.31692e-14
ZNF267	-0.746964	7.43901e-14
MAP2K4	-0.747087	7.33185e-14
LPCAT2	-0.747273	7.17302e-14
SCAMP1	-0.748053	6.54042e-14
TMEM33	-0.749599	5.4422e-14
TOPBP1	-0.75009	5.13251e-14
U2SURP	-0.750306	5.00156e-14
RGS20	-0.750959	4.62474e-14
EFNB2	-0.751518	4.32375e-14
TSC22D2	-0.75186	4.14945e-14
IVNS1ABP	-0.752235	3.96586e-14
LAMC2	-0.752653	3.77016e-14
QTRT2	-0.752849	3.68177e-14
MGAT2	-0.753209	3.52434e-14
LIMK2	-0.753609	3.35754e-14
ATP13A3	-0.754443	3.03296e-14
ARNTL2	-0.754745	2.92295e-14
SDC4	-0.7557	2.6001e-14
GMPS	-0.755857	2.55058e-14
DPY19L4	-0.756031	2.49664e-14
MSMO1	-0.756329	2.40661e-14
DDX55	-0.757437	2.09868e-14
PDIA3	-0.757682	2.03589e-14
ATP6V1C1	-0.757749	2.01914e-14
RPE	-0.757875	1.98783e-14
RAP2B	-0.757898	1.98224e-14
SAMD9	-0.757954	1.96837e-14
TBPL1	-0.75796	1.96704e-14
UBLCP1	-0.758853	1.76015e-14
ENAH	-0.760452	1.4408e-14
PLEK2	-0.760522	1.42806e-14
ETNK1	-0.761336	1.28897e-14
DDX18	-0.761402	1.2783e-14
SERINC5	-0.764332	8.8066e-15
KLF7	-0.764976	8.10806e-15
NDRG1	-0.766096	7.01806e-15
C1GALT1	-0.76613	6.98775e-15
NETO2	-0.766165	6.95587e-15
CSNK1G3	-0.766378	6.76727e-15
CXCL8	-0.766539	6.62749e-15
PGM3	-0.766791	6.41507e-15
YES1	-0.766999	6.24383e-15
XRN1	-0.767204	6.07968e-15
RCOR1	-0.768106	5.40618e-15
MYO5A	-0.768455	5.16506e-15
PRMT3	-0.769231	4.66594e-15
ABHD17C	-0.769362	4.58647e-15
CDK5R1	-0.770673	3.85909e-15
ARMC8	-0.770757	3.81641e-15
MIS18A	-0.770771	3.80903e-15
RAP1GDS1	-0.771605	3.41064e-15
PHF20L1	-0.77373	2.56805e-15
FAM83A	-0.774188	2.41481e-15
ATP10D	-0.774717	2.24859e-15
P3H2	-0.775402	2.04956e-15
SOAT1	-0.776031	1.88216e-15
SSR1	-0.776602	1.74152e-15
SIAH1	-0.777194	1.60631e-15
CRLF3	-0.777847	1.46888e-15
TVP23B	-0.777866	1.4651e-15
UMPS	-0.778751	1.29737e-15
REEP3	-0.779766	1.12761e-15
PAIP1	-0.780302	1.04673e-15
HSPH1	-0.781915	8.35953e-16
PRKDC	-0.782065	8.18557e-16
ZMYM1	-0.782075	8.17397e-16
SLC7A5	-0.782226	8.00264e-16
TTC8	-0.782702	7.48539e-16
MAP3K21	-0.783223	6.95519e-16
IL1RAP	-0.783952	6.27463e-16
SLC25A13	-0.787126	3.98841e-16
GALNT7	-0.787229	3.92997e-16
SHTN1	-0.787781	3.62909e-16
VANGL1	-0.788319	3.35698e-16
AMMECR1	-0.788342	3.34595e-16
RBM12	-0.788374	3.33036e-16
ANKLE2	-0.789376	2.87906e-16
LIN7C	-0.789387	2.87429e-16
LRRC58	-0.790686	2.37725e-16
NXT2	-0.791242	2.19063e-16
COL4A5	-0.791696	2.0489e-16
CORO1C	-0.791858	2.00023e-16
KCNJ15	-0.793081	1.66885e-16
JADE3	-0.79334	1.60575e-16
PLEKHF2	-0.793517	1.5638e-16
ATL3	-0.794147	1.42347e-16
IFI16	-0.794711	1.30819e-16
PRPS2	-0.794726	1.30526e-16
HMGCR	-0.795561	1.15113e-16
PRELID3B	-0.796851	9.47068e-17
UBXN7	-0.796901	9.39944e-17
PRRG4	-0.797698	8.32483e-17
ACTL6A	-0.798574	7.28155e-17
GNAI3	-0.799753	6.07436e-17
ACTR2	-0.800069	5.7843e-17
TLCD3A	-0.802229	4.1341e-17
TIPARP	-0.802984	3.67262e-17
IFNLR1	-0.804518	2.88267e-17
TMX1	-0.804603	2.84385e-17
STK3	-0.80499	2.67438e-17
RNF217	-0.808156	1.60931e-17
SPAG1	-0.808699	1.4735e-17
GPR87	-0.809527	1.28764e-17
PTPRZ1	-0.810054	1.18138e-17
PALB2	-0.810068	1.1786e-17
PTBP3	-0.810541	1.09063e-17
MYO1B	-0.811735	8.95903e-18
SERP1	-0.812272	8.19642e-18
BZW1	-0.812478	7.91996e-18
CD47	-0.812952	7.31943e-18
AGPS	-0.81515	5.06284e-18
SPCS3	-0.815577	4.71045e-18
TENM2	-0.817488	3.40232e-18
C5orf51	-0.81785	3.1978e-18
ARMC1	-0.817856	3.19453e-18
GGH	-0.818213	3.00464e-18
GSKIP	-0.819217	2.5268e-18
KDELR2	-0.819765	2.29786e-18
MEAK7	-0.820574	1.996e-18
UBE2V2	-0.821458	1.70993e-18
PYGL	-0.824307	1.03256e-18
NIPBL	-0.824701	9.6227e-19
TMEM87B	-0.827197	6.13245e-19
RSRC1	-0.828611	4.73667e-19
ELF1	-0.830087	3.60763e-19
JAG1	-0.830435	3.38163e-19
SNAI2	-0.831209	2.92808e-19
XPR1	-0.831866	2.58929e-19
SRPK2	-0.832925	2.12117e-19
SLC25A17	-0.83322	2.00649e-19
F11R	-0.837227	9.30588e-20
GMFB	-0.838016	7.97915e-20
COMMD2	-0.83804	7.94253e-20
RAB38	-0.839314	6.18494e-20
NDFIP2	-0.840309	5.08091e-20
YWHAZ	-0.842453	3.30931e-20
ZNRF2	-0.84308	2.91603e-20
N4BP1	-0.843884	2.47703e-20
ARL6IP1	-0.848347	9.84893e-21
GOLT1B	-0.848407	9.72661e-21
HACD2	-0.848745	9.05812e-21
TNFAIP8	-0.853846	3.03247e-21
CD109	-0.857614	1.31534e-21
STK17A	-0.858059	1.18995e-21
NRAS	-0.85916	9.27307e-22
NIP7	-0.863626	3.29737e-22
RNF149	-0.865702	2.01375e-22
ITGA6	-0.869691	7.62668e-23
TPBG	-0.873267	3.10641e-23
SELENOI	-0.874256	2.41178e-23
FAM91A1	-0.877563	1.0183e-23
PAWR	-0.882897	2.4014e-24
FZD6	-0.893286	1.16427e-25
ADSS2	-0.894124	8.99872e-26
GNAI1	-0.902419	6.21238e-27
BNC1	-0.914334	8.51406e-29

## Sheet: Lightcyan
gene	R	P.value
RRM1	0.914958	6.68678e-29
NUS1P3	0.910971	3.03554e-28
FAR1	0.895472	5.91849e-26
EXOC5	0.883414	2.07961e-24
SLC30A5	0.874549	2.2367e-23
SCOC	0.863478	3.41436e-22
RAB1A	0.863362	3.509e-22
MARCHF5	0.860669	6.56457e-22
ADAM9	0.857195	1.44505e-21
COP1	0.847305	1.22487e-20
ALDH18A1	0.843518	2.66857e-20
NAB1	0.842426	3.32718e-20
CCDC47	0.839845	5.56944e-20
SAE1	0.839048	6.51742e-20
SGPP1	0.838662	7.03161e-20
ZNF227	0.836915	9.8869e-20
CYB5R4	0.83391	1.76018e-19
STK38	0.831243	2.90903e-19
DSG2	0.831114	2.97996e-19
DERL1	0.831049	3.0166e-19
ZBTB6	0.828788	4.5849e-19
MIER3	0.825886	7.77642e-19
TXLNG	0.813728	6.43001e-18
SKAP2	0.812133	8.38653e-18
C9orf40	0.809119	1.37615e-17
WAPL	0.808693	1.4749e-17
NMD3	0.808007	1.64835e-17
XRN2	0.800857	5.11993e-17
INSIG2	0.800157	5.7061e-17
NDFIP1	0.799025	6.79427e-17
POGK	0.797619	8.42577e-17
CDK8	0.793103	1.66343e-16
JAK1	0.787488	3.78589e-16
SP1	0.787288	3.89668e-16
TFCP2	0.785961	4.71401e-16
VPS13B	0.783914	6.30827e-16
LIG4	0.782814	7.36825e-16
HEATR3	0.779631	1.14889e-15
DSG2-AS1	0.776337	1.8053e-15
TWSG1	0.774792	2.22587e-15
KLHL7	0.77375	2.56124e-15
SMARCA5	0.766996	6.24602e-15
STX16	0.762453	1.11908e-14
NAA35	0.759078	1.71135e-14
MAD2L1	0.75512	2.79185e-14
CASP3	0.752285	3.94206e-14
HAT1	0.750066	5.147e-14
CREB1	0.743667	1.09389e-13
DONSON	0.742849	1.20273e-13
ZNF283	0.741364	1.4272e-13
CEP120	0.74002	1.66463e-13
BLOC1S6	0.738475	1.98458e-13
NIPA1	0.738094	2.07195e-13
PRDM10	0.735328	2.82806e-13
SPIRE1	0.73302	3.65535e-13
PCGF6	0.732917	3.69725e-13
RNF114	0.730454	4.84754e-13
AIDA	0.725946	7.89757e-13
SEC63	0.725159	8.59157e-13
CTNNA1	0.72179	1.22811e-12
VCPIP1	0.72064	1.38583e-12
SOCS4	0.720514	1.40427e-12
LEO1	0.718978	1.64827e-12
RPS6KC1	0.717786	1.86536e-12
ITGA4	0.716299	2.17457e-12
FIP1L1	0.715199	2.43445e-12
LMAN1	0.71254	3.19074e-12
P4HB	0.711865	3.41609e-12
TAB3	0.706578	5.78999e-12
COA1	0.706491	5.84024e-12
TRNT1	0.704925	6.8128e-12
THAP9	0.70455	7.06709e-12
BRIP1	0.700728	1.02433e-11
LAPTM4B	0.699979	1.10082e-11
POLE3	0.697467	1.39957e-11
CD46	0.697407	1.40748e-11
RIOX2	0.694974	1.77165e-11
NKAPD1	0.692588	2.21547e-11
BRAP	0.690403	2.71328e-11
MOSMO	0.687177	3.64854e-11
TCAIM	0.68695	3.72485e-11
MIA3	0.686374	3.92531e-11
CKAP5	0.686177	3.99626e-11
WBP11	0.685553	4.22929e-11
USP45	0.683135	5.2599e-11
MARK1	0.68227	5.68383e-11
MRPL50	0.67666	9.33654e-11
C17orf75	0.675773	1.00894e-10
SDCBPP2	0.672995	1.28382e-10
GDE1	0.667552	2.04335e-10
TP53AIP1	0.66667	2.20129e-10
EBLN3P	0.666299	2.27106e-10
TSN	0.665737	2.3809e-10
PIK3C2A	0.662737	3.05797e-10
HBP1	0.662539	3.10873e-10
RNF14	0.662449	3.13202e-10
CSNK2A1	0.661409	3.41321e-10
AREG	0.655571	5.49765e-10
TIMM17A	0.653591	6.44703e-10
ZNF616	0.653079	6.71728e-10
SLC25A16	0.652215	7.19689e-10
MAN1A2	0.652049	7.29329e-10
HNRNPF	0.648884	9.37172e-10
GSPT1	0.646862	1.09838e-09
ZNF281	0.645081	1.26198e-09
C4orf36	0.643845	1.38883e-09
WDR92	0.633655	3.01048e-09
WDR36	0.63203	3.397e-09
TIGAR	0.630645	3.76307e-09
PRKCA-AS1	0.628701	4.34099e-09
ROCK2	0.628298	4.47096e-09
TUBGCP5	0.626481	5.10393e-09
PLEKHA2	0.626166	5.22182e-09
DLAT	0.618978	8.73994e-09
BLMH	0.617721	9.55051e-09
TMEM230	0.617386	9.77885e-09
VDAC1	0.612702	1.35584e-08
SEPTIN2	0.612639	1.3618e-08
UBE2J1	0.611612	1.46187e-08
ATP6V0D1	0.610493	1.57894e-08
CCNJ	0.608386	1.82372e-08
KATNAL1	0.605691	2.18975e-08
DCTD	0.60242	2.72773e-08
GON7	0.597724	3.72339e-08
TNKS2	0.588793	6.6377e-08
FZD3	0.586423	7.71598e-08
LOC105376037	0.586268	7.79191e-08
RHOA	0.585901	7.97466e-08
ACOT9	0.584492	8.71481e-08
UBE4B	0.582064	1.01449e-07
CNTNAP3	0.579852	1.16392e-07
GALK2	0.574064	1.65945e-07
XRCC4	0.570546	2.05181e-07
BRD7	0.567433	2.47068e-07
USP12	0.564091	3.00971e-07
PICALM	0.557834	4.32969e-07
KITLG	0.553975	5.39859e-07
MSANTD3	0.527604	2.26944e-06
SEMA3A	0.524418	2.6777e-06
C8orf33	0.519458	3.45252e-06
CNST	0.517594	3.79463e-06
HMCES	0.510792	5.33198e-06
RNF152	0.460634	5.29523e-05
CRTAP	0.399471	0.000558234
FAM106A	-0.527546	2.27627e-06
ING3	-0.546153	8.37223e-07
TOR3A	-0.569934	2.12842e-07
ZNF652	-0.57257	1.81649e-07
SLC26A10	-0.602597	2.69581e-08
INHBB	-0.606081	2.13273e-08
NKD2	-0.609604	1.67819e-08
TARP	-0.634083	2.91587e-09
MDFIC	-0.640065	1.8567e-09
LZTS3	-0.647768	1.02317e-09
ADRB1	-0.65708	4.86513e-10
STK11	-0.660379	3.71566e-10
GTF2F1	-0.663245	2.93161e-10
RGL2	-0.679032	7.57953e-11
SLC22A17	-0.683528	5.0773e-11
KCNQ1	-0.692937	2.14443e-11
RPL23AP32	-0.703179	8.07953e-12
DEPP1	-0.73052	4.8127e-13
RALBP1	-0.74805	6.5426e-14
SYNGR1	-0.750776	4.7273e-14
PLEKHF1	-0.774479	2.32189e-15
PTRHD1	-0.783461	6.72557e-16
C6orf226	-0.789904	2.66546e-16
DPM3	-0.792554	1.80466e-16
TNFAIP2	-0.826153	7.41042e-19
RPL29	-0.842509	3.27254e-20
COA3	-0.844962	1.98791e-20

## Sheet: Lightgreen
gene	R	P.value
DRD2	0.945227	2.84964e-35
ZNF135	0.93646	4.12485e-33
XAGE-4	0.932323	3.39136e-32
LOC283045	0.925839	7.14204e-31
MCAM	0.916069	4.3292e-29
TMPRSS6	0.915578	5.25057e-29
FARP2	0.915359	5.72036e-29
TDH	0.903755	3.9511e-27
FLJ25758	0.897161	3.47299e-26
INSL3	0.894622	7.71172e-26
SLC22A9	0.893378	1.13172e-25
PGC	0.891993	1.72501e-25
HPYR1	0.888348	5.09332e-25
ATN1	0.888028	5.59088e-25
LINC02708	0.887384	6.73805e-25
DNAI1	0.88657	8.51935e-25
AGFG2	0.88569	1.09568e-24
HRH3	0.883184	2.21739e-24
GATA2	0.882657	2.56656e-24
OR8B8	0.882625	2.58948e-24
C22orf23	0.881859	3.19782e-24
A2M	0.881733	3.31085e-24
OR3A3	0.877477	1.04177e-23
KCNJ14	0.87713	1.14163e-23
ZSCAN1	0.876937	1.20117e-23
NT5C1A	0.876627	1.30299e-23
HIPK2	0.876607	1.30979e-23
AFF3	0.873297	3.08287e-23
AFF2	0.868324	1.06746e-22
ZNF490	0.866262	1.76028e-22
LOC339539	0.866083	1.83773e-22
TCL1A	0.86536	2.18548e-22
TCTN2	0.863162	3.67785e-22
NOXRED1	0.859824	7.96949e-22
AHNAK	0.858993	9.6325e-22
LINC01568	0.857026	1.50083e-21
DAOA	0.856867	1.55534e-21
ADAMTS12	0.854873	2.42082e-21
CD79A	0.852582	3.99277e-21
UPB1	0.851729	4.80021e-21
CRHR2	0.849963	7.00132e-21
MYO1A	0.849324	8.01755e-21
DYRK3	0.849288	8.07793e-21
DDI1	0.848305	9.93711e-21
PRSS58	0.844383	2.23752e-20
APCS	0.84432	2.26667e-20
LOC100506472	0.842271	3.4332e-20
LOC728095	0.841774	3.79306e-20
LOC285847	0.840555	4.83804e-20
LZTS1-AS1	0.83976	5.66443e-20
LINC02126	0.838224	7.66097e-20
FAM160B1	0.835318	1.34537e-19
TAT	0.830456	3.36892e-19
NDST3	0.827757	5.53782e-19
SOX4	0.827683	5.61327e-19
MTUS2	0.827221	6.10577e-19
LRRN2	0.819332	2.47681e-18
SNX18	0.818776	2.72662e-18
DIO3OS	0.818406	2.90617e-18
LINC01346	0.818147	3.03881e-18
LOC389834	0.817097	3.63774e-18
PDIA2	0.815606	4.68781e-18
PPY	0.814692	5.46939e-18
C21orf58	0.813827	6.32423e-18
TRIM42	0.810889	1.0301e-17
H4C7	0.810488	1.10026e-17
NKX6-2	0.807627	1.75282e-17
ALDOB	0.807432	1.80898e-17
PLCB3	0.805471	2.47721e-17
CCDC105	0.805074	2.63889e-17
ANKRD30BP3	0.803453	3.41122e-17
IQCF1	0.803243	3.5258e-17
DPYSL4	0.802156	4.18149e-17
TSPAN17	0.801537	4.60621e-17
ICA1	0.800536	5.38168e-17
RNASEL	0.799489	6.32609e-17
CHGA	0.799042	6.7769e-17
NDUFB2-AS1	0.798388	7.49208e-17
C21orf91-OT1	0.797016	9.23697e-17
LSP1P4	0.79629	1.03117e-16
FAM86B3P	0.794386	1.37351e-16
CCR9	0.794141	1.42468e-16
LINC00165	0.794098	1.43402e-16
GOLGA3	0.793915	1.47368e-16
SLC7A4	0.793722	1.51682e-16
NR1I3	0.790954	2.28544e-16
LINC01126	0.789524	2.81777e-16
COX6A1	0.788087	3.47199e-16
IKZF1	0.784589	5.73291e-16
TREM2	0.784578	5.74168e-16
THAP8	0.784112	6.13398e-16
LOC101928255	0.783324	6.85675e-16
TRPV5	0.782218	8.01156e-16
RBMXL2	0.782132	8.1087e-16
TRMT9B	0.781921	8.35205e-16
HNF4A	0.781138	9.3182e-16
GUCA1B	0.780515	1.01621e-15
RAB12	0.779019	1.25016e-15
ODF3L1	0.777179	1.60961e-15
NPAP1	0.776309	1.81221e-15
ALK	0.775582	2.00035e-15
MRPL52	0.774475	2.32325e-15
PACRG	0.773404	2.68285e-15
MYO7B	0.772363	3.08316e-15
THRA	0.771421	3.4947e-15
LOC400627	0.771215	3.59159e-15
NTN5	0.771109	3.6426e-15
EVI5	0.770195	4.11002e-15
GNG2	0.769752	4.35718e-15
GALNT8	0.768506	5.13127e-15
TBX10	0.768103	5.40864e-15
PRDX2	0.767668	5.72367e-15
PXN-AS1	0.767447	5.89096e-15
CCDC36	0.764503	8.61596e-15
FAM124A	0.764136	9.0298e-15
HLA-F-AS1	0.76332	1.00226e-14
TMIE	0.75982	1.55976e-14
RPL38	0.759418	1.64023e-14
DLG5-AS1	0.759304	1.66363e-14
FGF5	0.758022	1.95181e-14
SLC22A24	0.757607	2.05489e-14
CT55	0.757103	2.18729e-14
ZSWIM1	0.756012	2.50241e-14
SRD5A3-AS1	0.754995	2.83511e-14
YTHDF3-AS1	0.754559	2.99011e-14
OPCML	0.751824	4.16742e-14
SH2D4B	0.751389	4.39174e-14
TOX4	0.748154	6.46274e-14
RPLP2	0.746452	7.90079e-14
OR6B1	0.745014	9.35163e-14
SPIRE2	0.743106	1.16748e-13
CFAP99	0.741514	1.40288e-13
ZNF29P	0.740614	1.55547e-13
HAO2	0.738334	2.01658e-13
PAX1	0.73195	4.11351e-13
RSPO4	0.731864	4.15268e-13
LOC102723380	0.731598	4.27607e-13
DNAAF3	0.727732	6.51657e-13
ANKRD30BP2	0.726393	7.52768e-13
LINC01448	0.725622	8.17638e-13
MAST1	0.723113	1.06798e-12
PXMP4	0.722782	1.10614e-12
IL19	0.721605	1.25228e-12
CBR3-AS1	0.720039	1.47571e-12
RPL27A	0.71612	2.21494e-12
LOC100505874	0.713751	2.82194e-12
LINC00661	0.713473	2.90276e-12
FUS	0.713357	2.93733e-12
TIAM2	0.712914	3.07228e-12
RASAL1	0.71281	3.10478e-12
RAPGEF5	0.711554	3.5251e-12
CYP2B6	0.710761	3.81779e-12
LINC00892	0.708747	4.66954e-12
DPP10-AS3	0.707925	5.06758e-12
APBA1	0.70777	5.14601e-12
LOC100129935	0.70731	5.38624e-12
STK35	0.705936	6.16846e-12
PCA3	0.704679	6.97887e-12
LLGL2	0.704493	7.1072e-12
CDH16	0.70337	7.93059e-12
FKBPL	0.703012	8.21145e-12
ADAMTS16	0.700026	1.09595e-11
SPRR4	0.698772	1.23581e-11
DMRTC2	0.696682	1.50775e-11
CHRNB3	0.693195	2.09346e-11
SELENOH	0.693166	2.09903e-11
PIK3CD-AS2	0.693049	2.12206e-11
MED20	0.69167	2.41286e-11
C1orf50	0.69033	2.73175e-11
SLC7A3	0.689374	2.98339e-11
NPAS2	0.685859	4.1135e-11
PPP6R2	0.685339	4.31184e-11
SH3GL1P2	0.682603	5.51691e-11
TAAR2	0.680634	6.57629e-11
CATSPER3	0.679931	6.99949e-11
FFAR2	0.679739	7.11972e-11
KLHL29	0.678748	7.77191e-11
KLHDC10	0.676585	9.39801e-11
DMBT1	0.672568	1.33194e-10
PRRC2C	0.672208	1.37389e-10
SCN8A	0.671734	1.43099e-10
NIBAN3	0.669063	1.79784e-10
LINC00841	0.668553	1.87735e-10
RAB40C	0.667915	1.98155e-10
GYG2	0.667575	2.03936e-10
JMJD1C-AS1	0.666385	2.25464e-10
MAST4	0.665905	2.34749e-10
C7orf77	0.664607	2.61704e-10
EIF5A	0.664245	2.69734e-10
SAP30	0.664211	2.70503e-10
SILC1	0.663499	2.87035e-10
CATSPERB	0.663224	2.93683e-10
TUSC7	0.662935	3.00826e-10
LOC101928417	0.661079	3.50752e-10
ZNF81	0.659925	3.8569e-10
OOEP	0.656823	4.96795e-10
WASIR2	0.65657	5.07088e-10
CTBP1-DT	0.656253	5.20292e-10
GH2	0.655061	5.72874e-10
GRIK1	0.654045	6.21651e-10
LEP	0.652358	7.11525e-10
SPAM1	0.651027	7.91075e-10
TFAM	0.650902	7.98992e-10
TMEM97	0.650165	8.47e-10
RPAP2	0.649827	8.70017e-10
OR2L1P	0.649207	9.13669e-10
C2CD6	0.648608	9.57789e-10
FGF14-IT1	0.647519	1.04328e-09
LZTS1	0.647298	1.06155e-09
NSF	0.647091	1.07885e-09
PPP4R1L	0.646057	1.16966e-09
SSTR5-AS1	0.644645	1.30538e-09
MCHR1	0.640891	1.74314e-09
TMEM132D	0.640732	1.76446e-09
ZMIZ1-AS1	0.640601	1.78223e-09
FMO5	0.634873	2.7488e-09
PYM1	0.634593	2.80684e-09
SMOC1	0.63374	2.99146e-09
OLFM3	0.633426	3.06223e-09
LOC105376166	0.633351	3.07943e-09
SIKE1	0.629825	3.99744e-09
CYLC1	0.629126	4.20788e-09
ZAN	0.628579	4.37976e-09
VASP	0.627552	4.72121e-09
ATG2B	0.624841	5.74768e-09
BTN1A1	0.62372	6.23155e-09
ZFR2	0.622728	6.69157e-09
NEGR1-IT1	0.622394	6.85331e-09
SLC30A8	0.620852	7.6515e-09
SEPTIN7	0.619046	8.698e-09
TAF8	0.616783	1.02018e-08
H3-3A	0.613824	1.25436e-08
MIF-AS1	0.613466	1.28593e-08
RPRM	0.612309	1.39322e-08
PRDM16	0.611726	1.45046e-08
PALD1	0.607979	1.87509e-08
LINC02615	0.607495	1.93778e-08
SSBP1	0.604193	2.42232e-08
BPIFB2	0.603281	2.5751e-08
SPINK2	0.602342	2.74205e-08
H4C4	0.602116	2.78364e-08
MAGEA8	0.601882	2.82754e-08
LOC101926913	0.598151	3.62024e-08
ODF4	0.597324	3.82251e-08
LOC101927770	0.595926	4.18896e-08
FGG	0.594791	4.51061e-08
DEFB124	0.593572	4.8823e-08
POU4F2	0.591981	5.41086e-08
PAQR7	0.585999	7.92558e-08
NME5	0.585756	8.04799e-08
SLC13A2	0.585041	8.41914e-08
ARL9	0.582045	1.01571e-07
TMCO2	0.579707	1.17441e-07
SLC26A6	0.579258	1.20745e-07
EDAR	0.579084	1.22051e-07
THOC2	0.578395	1.27346e-07
LINC01581	0.578293	1.28148e-07
ZNF528	0.577505	1.34503e-07
KIAA1324	0.57689	1.39672e-07
FGF19	0.572446	1.8301e-07
D21S2088E	0.568629	2.3011e-07
ROPN1	0.565812	2.71959e-07
SUMF2	0.565209	2.81814e-07
SMIM22	0.562706	3.26412e-07
MIR646HG	0.562618	3.2809e-07
GPRC5D	0.560587	3.69292e-07
LINC00672	0.560067	3.80595e-07
DGKI	0.558724	4.1135e-07
TFF1	0.55865	4.13107e-07
ND6	0.557729	4.35613e-07
CFAP58	0.555824	4.85867e-07
IGHG1	0.553952	5.40558e-07
CLIP1	0.55291	5.73454e-07
CLDN10-AS1	0.552587	5.84036e-07
TDG	0.551102	6.35099e-07
CNTNAP2-AS1	0.55045	6.588e-07
OLFM2	0.549894	6.79675e-07
CDC27	0.549836	6.81883e-07
ARF6	0.547077	7.95386e-07
TAS2R16	0.547036	7.97197e-07
AGFG1	0.546391	8.26217e-07
ATP12A	0.542697	1.01274e-06
PTCHD1	0.542549	1.02096e-06
KIAA1671	0.540855	1.11989e-06
LINC01351	0.540404	1.1477e-06
CLEC4D	0.540365	1.15016e-06
FOLR1	0.538323	1.28469e-06
GRAPL	0.536586	1.41068e-06
GLIS1	0.536149	1.44413e-06
LOC613266	0.534954	1.53954e-06
RLN1	0.533999	1.61998e-06
CARHSP1	0.533883	1.63004e-06
LOC100132356	0.531195	1.87962e-06
RBM6	0.530852	1.914e-06
LOC102723831	0.528894	2.12144e-06
FOXA3	0.52705	2.33598e-06
PROSER3	0.522996	2.88129e-06
GON4L	0.522668	2.93026e-06
TTF1	0.513023	4.77304e-06
CTAG2	0.508809	5.87951e-06
CHP2	0.507733	6.19834e-06
HMGB1	0.505889	6.78281e-06
C6orf58	0.505144	7.033e-06
CLEC4E	0.504643	7.20628e-06
LINC01788	0.499529	9.21691e-06
CRIM1	0.498723	9.57802e-06
GLYATL2	0.498183	9.82735e-06
LOC100128325	0.497386	1.02065e-05
TDRKH	0.497218	1.0288e-05
APBB1IP	0.496883	1.04527e-05
ZBTB38	0.495334	1.12462e-05
HHIPL2	0.494101	1.19174e-05
ZNF771	0.49245	1.28747e-05
GALNTL6-AS1	0.487747	1.60109e-05
PNLDC1	0.483927	1.90667e-05
SLC47A2	0.482408	2.0427e-05
PPP1R1C	0.482181	2.06381e-05
ADAMTS9	0.480643	2.21206e-05
PTCH1	0.479891	2.28811e-05
STK33	0.479773	2.30021e-05
CLN5	0.47947	2.33168e-05
VAPB	0.477577	2.53757e-05
HCG18	0.475698	2.7586e-05
GRIN2D	0.474191	2.94862e-05
KCNMA1	0.470573	3.45569e-05
SMR3A	0.469921	3.55515e-05
ADAMTSL1	0.469764	3.57961e-05
SERPIND1	0.469668	3.59455e-05
PPP1R12A	0.468033	3.8587e-05
LOC646736	0.466197	4.17679e-05
ASTN1	0.465841	4.24117e-05
MZT2B	0.465821	4.2448e-05
LINC01854	0.464371	4.51703e-05
POU4F1	0.462137	4.96831e-05
CILP2	0.46163	5.07643e-05
MICOS10P1	0.461586	5.08591e-05
LINC01095	0.460701	5.2802e-05
CHRM3	0.460233	5.38564e-05
CCDC124	0.459686	5.51145e-05
NBN	0.458351	5.8299e-05
SLC4A8	0.457442	6.05613e-05
LINC00933	0.451497	7.74985e-05
DAPK1-IT1	0.450873	7.95098e-05
ZNF252P-AS1	0.449229	8.50424e-05
NGF	0.445917	9.72855e-05
NOTCH2NLA	0.443721	0.000106275
HSD17B3	0.442905	0.000109807
GIT2	0.441721	0.000115124
KCNJ3	0.439157	0.000127468
GLCCI1	0.439043	0.000128042
ZNF93	0.436734	0.000140238
LINC01607	0.433855	0.00015694
DMRT3	0.43168	0.000170748
MUC5B	0.430141	0.000181187
BPIFB4	0.426595	0.00020751
AGTR2	0.425803	0.000213855
NCALD	0.422994	0.0002378
GRIA2	0.420708	0.000259077
LHFPL3	0.419803	0.00026797
EPB41L4A	0.419461	0.000271403
ZNF570	0.411262	0.000366813
TLCD2	0.409612	0.000389379
IGFBP1	0.407098	0.0004262
LOC100289333	0.402696	0.000498425
SPN	0.314849	0.00748943
OR5H1	-0.35241	0.00257755
SLC1A4	-0.410483	0.000377306
LOC101928809	-0.413553	0.000337456
ZDHHC9	-0.415402	0.000315353
LINC00550	-0.41849	0.000281376
ELAC1	-0.41923	0.000273743
PLPP5	-0.419805	0.000267954
LENG8	-0.420507	0.000261029
ZNF84	-0.425011	0.00022037
TRAM2	-0.427402	0.000201231
HSPA6	-0.427509	0.000200411
C15orf65	-0.427981	0.000196831
FRG1EP	-0.428294	0.000194491
ZNF439	-0.43041	0.000179323
FBXO3	-0.434119	0.000155333
INTS10	-0.434362	0.000153869
GNE	-0.446026	9.68547e-05
SOCS2	-0.447445	9.14492e-05
PLEKHS1	-0.44976	8.32202e-05
GTF2H4	-0.451324	7.80543e-05
ZNF383	-0.451699	7.68601e-05
TMEM67	-0.452495	7.43809e-05
LOC644656	-0.453498	7.13618e-05
RAPGEF1	-0.45624	6.36834e-05
NMT2	-0.457077	6.14956e-05
ZNF708	-0.457533	6.03324e-05
AKR1E2	-0.458184	5.87079e-05
LINC01354	-0.461416	5.12282e-05
PDSS2	-0.463141	4.76058e-05
LINC02861	-0.466905	4.05128e-05
NCOA1	-0.468174	3.83527e-05
ATP2B3	-0.468425	3.79378e-05
PCDHB13	-0.470469	3.47135e-05
H2AJ	-0.470553	3.45858e-05
PTPN3	-0.471293	3.34871e-05
LOC283788	-0.472041	3.24085e-05
L3MBTL1	-0.472202	3.21804e-05
MTCP1	-0.475136	2.82809e-05
TMEM151B	-0.476917	2.61331e-05
WNT9A	-0.477607	2.53417e-05
INAFM2	-0.477723	2.52118e-05
IFRD1	-0.482756	2.01073e-05
ZNF566	-0.483327	1.95938e-05
PHF3	-0.486285	1.71219e-05
HIRA	-0.489167	1.49962e-05
SPEN	-0.500414	8.83514e-06
ZNF155	-0.501132	8.53649e-06
TMEM128	-0.503825	7.49751e-06
ALG9	-0.504428	7.28163e-06
AKAP5	-0.505863	6.79112e-06
RCOR3	-0.507158	6.37525e-06
FAM241A	-0.508544	5.95668e-06
SAR1B	-0.510093	5.51933e-06
SAV1	-0.510635	5.37347e-06
PDE8A	-0.511012	5.2741e-06
ZNF567	-0.515268	4.26626e-06
LOC285097	-0.515539	4.20852e-06
MIR4435-2HG	-0.516588	3.99226e-06
LOC643201	-0.517132	3.88432e-06
COL8A1	-0.517935	3.72978e-06
SSTR2	-0.518737	3.58124e-06
FAM217B	-0.52022	3.32121e-06
ZNF268	-0.520627	3.25303e-06
NUB1	-0.521775	3.06752e-06
ZNF512B	-0.524038	2.73064e-06
ZNF462	-0.524177	2.71122e-06
ZNF347	-0.525445	2.5391e-06
SUGP2	-0.526534	2.39959e-06
COX15	-0.529259	2.08121e-06
HFE	-0.52945	2.06042e-06
RSKR	-0.530144	1.98669e-06
SPATA7	-0.530477	1.95215e-06
PIF1	-0.530966	1.90251e-06
AFG3L1P	-0.53112	1.88709e-06
IFT140	-0.531314	1.86791e-06
OTUD6B-AS1	-0.531583	1.8415e-06
GADD45A	-0.531718	1.82842e-06
RPL36A	-0.53189	1.81185e-06
ZNF22	-0.534655	1.56431e-06
ZNF37BP	-0.535551	1.49113e-06
CAPRIN2	-0.535984	1.45698e-06
TSC22D1-AS1	-0.536513	1.41621e-06
CFAP53	-0.538923	1.2437e-06
CLMP	-0.539462	1.20795e-06
SRR	-0.539746	1.18946e-06
ERV3-2	-0.541746	1.06677e-06
BBS2	-0.541923	1.05654e-06
SLC1A3	-0.54267	1.01426e-06
ZNF445	-0.542701	1.01252e-06
TDRD6	-0.544019	9.41861e-07
VLDLR	-0.545045	8.90087e-07
ATG4C	-0.547077	7.95382e-07
SIN3B	-0.547525	7.75799e-07
NKTR	-0.548195	7.47415e-07
NAP1L1	-0.54929	7.03064e-07
APOOL	-0.550616	6.5267e-07
CPM	-0.552288	5.94014e-07
AMPD3	-0.553307	5.60718e-07
LOC100996419	-0.554949	5.10764e-07
PGBD1	-0.556082	4.7877e-07
MKNK1	-0.557155	4.50207e-07
C1RL	-0.5602	3.77675e-07
LOC102723648	-0.563122	3.18571e-07
FMN2	-0.567785	2.41961e-07
MCOLN1	-0.568802	2.2774e-07
AASS	-0.569027	2.24707e-07
DNAJC27	-0.573206	1.74796e-07
HIVEP2	-0.578307	1.28036e-07
CCDC121	-0.579344	1.20104e-07
VPS37A	-0.579381	1.1983e-07
CDC14A	-0.582019	1.01734e-07
ZNF304	-0.582393	9.93901e-08
ZCCHC14	-0.58291	9.62356e-08
UXS1	-0.584762	8.56803e-08
ZBED8	-0.587888	7.03152e-08
LOC441179	-0.588926	6.58163e-08
NDUFAF7	-0.589524	6.335e-08
ALG13	-0.590039	6.1298e-08
GNA13	-0.591488	5.58532e-08
ST3GAL6	-0.591513	5.57632e-08
PBX3	-0.594209	4.68468e-08
SNX25	-0.595686	4.25512e-08
MTR	-0.598656	3.50178e-08
SSBP3	-0.598732	3.48419e-08
MFSD8	-0.599043	3.41348e-08
SCO1	-0.601279	2.94335e-08
NR2C1	-0.60198	2.80917e-08
HOOK3	-0.605752	2.18071e-08
KLHL9	-0.610602	1.56712e-08
GIN1	-0.611959	1.42727e-08
INTU	-0.613284	1.30226e-08
ZNF23	-0.613572	1.27648e-08
NSMCE4A	-0.614574	1.1906e-08
SMAD7	-0.616474	1.04251e-08
FAM107B	-0.616654	1.0295e-08
PXYLP1	-0.617889	9.43844e-09
CHPT1	-0.619695	8.3068e-09
PCF11	-0.624092	6.06689e-09
MOCS2	-0.625425	5.51009e-09
CUL1	-0.628195	4.5047e-09
SNX2	-0.628734	4.3304e-09
PRKAB2	-0.628957	4.26028e-09
ZNF260	-0.62938	4.13021e-09
SLC66A3	-0.632256	3.3405e-09
HIPK1-AS1	-0.632597	3.25701e-09
ZNF684	-0.632598	3.25668e-09
MIRLET7D	-0.63616	2.49571e-09
ASAH1	-0.636833	2.37242e-09
CUL3	-0.63805	2.16389e-09
PSMD6	-0.63876	2.05049e-09
RMDN2	-0.638946	2.02174e-09
RABGGTB	-0.639235	1.97779e-09
MAP10	-0.642986	1.4841e-09
TNNI3K	-0.643916	1.38117e-09
ZNF792	-0.645331	1.23769e-09
MTRR	-0.648643	9.55159e-10
EOGT	-0.649791	8.72497e-10
CCNL2	-0.651113	7.85667e-10
ZNF862	-0.65127	7.75954e-10
MDM4	-0.652326	7.13393e-10
ADAM1A	-0.655754	5.41701e-10
ZNF45	-0.655788	5.40209e-10
SUPT7L	-0.657975	4.5238e-10
RBM5	-0.664836	2.56739e-10
MSANTD4	-0.666039	2.32125e-10
ZFP62	-0.666728	2.19043e-10
XPNPEP1	-0.668109	1.94941e-10
DDHD2	-0.668975	1.81138e-10
RPAIN	-0.671539	1.45525e-10
HINT3	-0.671622	1.44481e-10
ATP6V1B2	-0.674298	1.14699e-10
ABCA11P	-0.674532	1.12394e-10
RHEB	-0.676841	9.18979e-11
DIS3	-0.677437	8.72213e-11
CSRNP2	-0.682395	5.62038e-11
CAMK2D	-0.682829	5.40619e-11
POLR3F	-0.684544	4.63302e-11
PKD2	-0.687419	3.56905e-11
TIGD4	-0.687441	3.56176e-11
RXYLT1	-0.689046	3.07482e-11
FRG1HP	-0.690846	2.60455e-11
AHSA2P	-0.691107	2.54236e-11
GET1	-0.691691	2.40821e-11
MAP3K8	-0.69242	2.25031e-11
INPP4A	-0.693094	2.11328e-11
NID1	-0.695909	1.6222e-11
ZNF175	-0.69627	1.56772e-11
FAM214A	-0.703723	7.66203e-12
ZNF3	-0.705091	6.70244e-12
ADAM32	-0.706803	5.66309e-12
APPL2	-0.70996	4.13707e-12
FOXP1	-0.710217	4.0319e-12
C3orf38	-0.710228	4.02763e-12
CALCRL	-0.717087	2.00501e-12
SDCCAG8	-0.718511	1.73029e-12
CLK1	-0.718661	1.7035e-12
RFXAP	-0.719267	1.59959e-12
HINT1	-0.721028	1.33057e-12
RAB11FIP2	-0.723672	1.00655e-12
KRBOX4	-0.724105	9.61286e-13
VIM	-0.725176	8.57552e-13
DMTF1	-0.725329	8.43649e-13
GXYLT1	-0.725678	8.12757e-13
SLFN12	-0.727058	7.00797e-13
ZC3H7A	-0.729142	5.59314e-13
BTBD3	-0.729672	5.27921e-13
RCBTB2	-0.730642	4.74869e-13
DYNC1LI1	-0.732605	3.82707e-13
MARF1	-0.735118	2.89535e-13
SPRED2	-0.735145	2.88643e-13
UPF3A	-0.737149	2.30536e-13
SCML1	-0.741254	1.44529e-13
RNF146	-0.747141	7.28531e-14
RPGR	-0.75534	2.71777e-14
EDRF1	-0.756844	2.25842e-14
POLI	-0.759582	1.60687e-14
CCNL1	-0.760273	1.47362e-14
TRMT13	-0.762081	1.17302e-14
USP24	-0.762092	1.17144e-14
PPWD1	-0.76344	9.86963e-15
NEDD4	-0.764293	8.85033e-15
PSMA3-AS1	-0.768039	5.45353e-15
SGIP1	-0.772303	3.10795e-15
FNBP4	-0.775229	2.09835e-15
C2CD5	-0.794255	1.40058e-16
WDR35	-0.795176	1.21984e-16
PCMTD2	-0.796858	9.46076e-17
TUBE1	-0.797303	8.84237e-17
BMPR1A	-0.797571	8.48768e-17
IL18R1	-0.812069	8.47613e-18
RAD17	-0.836261	1.12207e-19
PAXBP1	-0.848825	8.90704e-21

## Sheet: Magenta
gene	R	P.value
TMSB15B-AS1	0.656816	4.9707e-10
NRXN3	0.638693	2.06096e-09
ASAP1-IT1	0.610246	1.60592e-08
TGOLN2	0.578433	1.27044e-07
STAG3L4	0.568167	2.36522e-07
VTI1A	0.538393	1.27989e-06
PLPPR1	0.530676	1.93185e-06
STIM1	0.521628	3.09078e-06
ZNF583	0.510853	5.31578e-06
MAGEC2	0.506926	6.44807e-06
SLC8A1-AS1	0.506164	6.69241e-06
KRTAP4-1	0.496196	1.07975e-05
CSPG5	0.492964	1.25694e-05
TNRC6B	0.49118	1.36598e-05
CHODL	0.483493	1.94469e-05
RBM4	0.473356	3.05906e-05
ZNF608	0.472226	3.21473e-05
LEF1	0.47176	3.281e-05
TPTE	0.462702	4.85051e-05
MAML3	0.461914	5.01559e-05
VPS41	0.454887	6.73705e-05
AMDHD1	0.450305	8.13839e-05
TMEM178A	0.440931	0.000118803
ADGRL3	0.437393	0.000136649
FAM185A	0.43174	0.000170356
PAPPA	0.424206	0.000227182
PCDHB14	0.418702	0.000279172
LOC151760	0.417608	0.000290721
CNTNAP2	0.416309	0.000305003
EID3	0.416132	0.000306995
ANO3	0.415465	0.000314624
SOSTDC1	0.412327	0.00035288
NINL	0.410756	0.000373605
LOC100287015	0.409053	0.000397307
MAGEB2	0.408335	0.000407701
NRCAM	0.408209	0.000409552
C4orf19	0.40372	0.000480688
CREG2	0.403155	0.00049041
TCAM1P	0.398635	0.000574781
CCDC169	0.395245	0.000646505
HES1	0.394177	0.00067074
AKR1C2	0.389839	0.000777868
ZMYM5	0.389073	0.000798341
CCDC197	0.386855	0.000860369
PER2	0.38394	0.000948489
NIBAN1	0.382565	0.000992847
UGT2B17	0.382552	0.00099327
AQP9	0.380694	0.00105624
KLF12	0.378636	0.00113013
ROBO2	0.376771	0.00120112
SKI	0.376662	0.0012054
CYP4Z1	0.376555	0.0012096
IL6ST	0.372848	0.00136374
HAGLR	0.371642	0.00141756
ADGRE1	0.37085	0.00145394
NR1D2	0.36804	0.00158997
GASK1A	0.367657	0.00160936
TET1	0.367022	0.00164199
BPIFA1	0.36464	0.00176979
SOGA1	0.364244	0.00179184
ARHGEF26-AS1	0.36366	0.0018249
MANSC1	0.36161	0.00194519
CBLN2	0.360777	0.00199613
PIK3C2G	0.358652	0.00213138
KRTAP9-4	0.355925	0.00231698
FZD10	0.354168	0.00244415
HACD4	0.352746	0.00255158
PIGR	0.350566	0.00272444
BPIFB1	0.34996	0.00277437
MRAP2	0.349673	0.00279822
EFCAB13	0.347977	0.00294333
NUDT4	0.345643	0.00315397
CLDN10	0.344446	0.00326718
LYPD8	0.343958	0.00331434
PKP4-AS1	0.343678	0.00334159
SOST	0.343248	0.00338404
MATN2	0.341846	0.00352542
SLC2A12	0.340451	0.00367142
ANXA10	0.336218	0.00414773
TRPS1	0.334049	0.00441251
OR51E2	0.333854	0.00443699
BORCS5	0.33141	0.0047547
TERF1	0.330738	0.00484546
LSM5	0.329458	0.0050227
IL20RA	0.326968	0.00538392
HTRA4	0.325139	0.00566368
XCL1	0.319497	0.00660915
LINGO2	0.318704	0.00675247
SCGB1A1	0.318372	0.00681345
MIGA1	0.315911	0.00727985
PIP	0.315197	0.00742015
CHST9	0.313889	0.00768361
MAGEC1	0.312945	0.00787888
PKHD1	0.311722	0.0081383
PRDM11	0.311654	0.00815289
GALNT14	0.307961	0.00898311
GAS1RR	0.307621	0.00906307
C2CD4A	0.306671	0.00929015
ABCC3	0.304595	0.00980318
CYREN	0.302908	0.0102383
CAMK1D	0.302628	0.0103122
CT83	0.300908	0.0107757
NEFM	0.300796	0.0108067
GTSF1	0.297994	0.0116028
TTLL7	0.297321	0.0118014
SLCO1C1	0.296587	0.0120215
GLMP	0.295943	0.0122174
RIMS2	0.295439	0.0123725
ABCG2	0.295338	0.012404
TCHH	0.295066	0.0124886
PCP4L1	0.294668	0.0126134
CNR1	0.293714	0.0129171
SMIM14	0.292971	0.013158
ZNF33A	0.292583	0.0132852
HOXA5	0.291264	0.0137258
ENDOD1	0.290868	0.0138608
RAPGEF2	0.289478	0.0143429
CRNDE	0.287507	0.0150512
RBM43	0.287287	0.0151319
LTF	0.285958	0.015629
PRR15L	0.285792	0.015692
GCLM	0.285608	0.0157621
PINLYP	0.285172	0.0159293
LIN28B	0.283181	0.0167123
SCAI	0.282761	0.0168818
PCDHB8	0.282265	0.0170834
UROS	0.282073	0.0171622
TF	0.282017	0.0171854
NAP1L2	0.281107	0.0175631
FNIP1	0.279581	0.0182124
SH2D1B	0.279121	0.0184121
LCAL1	0.278632	0.0186265
ZNF395	0.277677	0.0190514
FTX	0.277178	0.0192767
MID1	0.277034	0.0193417
GOLIM4	0.276369	0.0196466
LINC02241	0.274108	0.020713
PCDHB2	0.274059	0.0207367
TBC1D8B	0.274036	0.0207479
ZNF713	0.273827	0.0208488
ZNF24	0.271793	0.0218557
MAP7D2	0.270907	0.0223072
LINC00899	0.270211	0.022667
CCNC	0.270098	0.0227262
ISL1	0.269912	0.0228233
CXCL14	0.268471	0.0235889
AHRR	0.268268	0.023699
EZHIP	0.267621	0.024051
NGEF	0.266711	0.0245537
MAGEA10	0.264835	0.0256185
WASL	0.264475	0.0258271
FOLH1B	0.26217	0.0271981
CHST1	0.259628	0.0287809
SAMHD1	0.258095	0.0297722
CHL1	0.256892	0.0305703
EPB41L1	0.25678	0.0306455
TTTY15	0.256217	0.0310257
LINC01000	0.255407	0.0315799
AKR1C3	0.255004	0.0318589
KIAA1324L	0.252103	0.0339268
TSBP1	0.249363	0.0359827
OTUD7A	0.246319	0.0383867
SHC4	0.244939	0.0395201
ME1	0.243739	0.0405277
NLRP2	0.241347	0.0426
NTS	0.240039	0.0437703
FDCSP	0.234574	0.0489481
SLC25A25-AS1	0.234119	0.0494014
ZNF432	0.233438	0.0500862
USP46-AS1	0.233402	0.0501223
GPM6A	0.233007	0.0505227
NRG4	0.231378	0.0522032
PFN2	0.23117	0.0524216
ZXDA	0.230774	0.0528379
TTC29	0.229699	0.0539823
FAT3	0.227852	0.0559978
GLDN	0.226965	0.0569864
TBL1X	0.22693	0.0570255
SLC12A8	0.226925	0.0570313
PAGR1	0.226687	0.0572991
NPR3	0.226101	0.0579636
SYNGR3	0.223406	0.0610979
AATBC	0.223186	0.0613605
KLHL13	0.22296	0.0616304
CCDC144NL-AS1	0.221768	0.0630702
THBD	0.221432	0.0634801
RNF165	0.220718	0.0643607
KDM5D	0.219746	0.0655744
TRIM52	0.218248	0.0674809
TTC30A	0.217533	0.0684066
COCH	0.216447	0.069832
ZG16B	0.215716	0.0708042
CYP4Z2P	0.215327	0.0713272
SLC13A5	0.215168	0.0715411
KIAA1841	0.212912	0.0746373
BDNF	0.211885	0.0760825
DIRAS2	0.211127	0.0771631
SPAG4	0.21112	0.0771727
LRP4	0.210995	0.0773519
BBS10	0.210313	0.0783367
LINC00865	0.210162	0.078556
PCDHB6	0.209781	0.0791106
RGS17	0.2092	0.0799641
FLVCR1-DT	0.208718	0.0806783
C17orf100	0.208549	0.0809295
DDC	0.208474	0.0810413
UGT8	0.206543	0.0839595
INSC	0.202379	0.0905377
AMFR	0.199987	0.0944958
GNG4	0.198583	0.0968811
GIPC2	0.198485	0.0970483
SLC27A2	0.198404	0.0971877
AKR1C4	0.197815	0.0982045
BDP1	0.197579	0.0986158
ZEB1-AS1	0.197265	0.099162
PRSS21	0.197157	0.0993507
MAGEA11	0.196903	0.0997962
ACKR3	0.195691	0.101943
EEA1	0.195621	0.102068
AFAP1-AS1	0.192627	0.107527
IWS1	0.192507	0.107752
LOC100505501	0.192501	0.107762
CR2	0.19155	0.109547
NWD2	0.189941	0.112616
GABRR1	0.187792	0.11682
PRIMA1	0.187655	0.117092
FOXA1	0.186808	0.118785
RIMS3	0.186122	0.120169
TUBBP5	0.185405	0.121628
TCEAL8	0.184906	0.122652
RASSF9	0.183443	0.125694
CD207	0.182389	0.12792
PADI3	0.18171	0.129369
FYB2	0.181305	0.130239
HELB	0.181295	0.130261
DPY19L2P2	0.180911	0.131091
SYT1	0.180741	0.131461
MAGEA1	0.180205	0.132627
HTR2C	0.179752	0.13362
NLGN4X	0.17972	0.133689
NORAD	0.17941	0.134372
ERMN	0.178532	0.136321
GABRG2	0.178309	0.13682
DGKQ	0.178065	0.137366
FA2H	0.177027	0.139709
NEXN-AS1	0.176671	0.140521
ODAM	0.174591	0.14533
TUBAL3	0.174091	0.146503
DLX4	0.173556	0.147768
INVS	0.173375	0.148197
SCIN	0.173036	0.149004
THSD7B	0.170111	0.156104
PROM1	0.169939	0.156528
COX7B2	0.169897	0.156633
LOC339803	0.169023	0.158806
HLA-DRB4	0.169009	0.158843
ERMAP	0.168803	0.159359
MYEOV	0.167949	0.16151
KCNK5	0.167795	0.161901
TENM4	0.167458	0.162756
CPS1	0.167412	0.162874
FKBP1B	0.167351	0.163028
PON3	0.167232	0.163332
PLEKHH1	0.166874	0.164248
DAAM1	0.166462	0.165307
LINC00648	0.164191	0.171236
KDM4C	0.164039	0.171637
DCAF4L2	0.163967	0.171829
MAFB	0.163766	0.17236
TMC4	0.163122	0.174077
TXLNGY	0.161572	0.17826
SERTAD4	0.161379	0.178788
NKX3-1	0.16095	0.17996
PARD3	0.160778	0.180432
ODAPH	0.160164	0.182124
LINC00472	0.160126	0.18223
TP53	0.159754	0.183261
EPHA4	0.159098	0.185091
TP53I3	0.158864	0.185745
TNFRSF11A	0.158328	0.187251
SDK1	0.157935	0.188364
RPS4Y1	0.157796	0.188756
LOC101926892	0.157614	0.189274
GCNT2	0.156904	0.191301
CDKN2C	0.156525	0.192388
NRSN2-AS1	0.15652	0.192402
NUMA1	0.156482	0.192513
CAPS2	0.15539	0.195675
PTX3	0.154975	0.196886
MYB	0.154241	0.199039
NLRP4	0.153409	0.201504
TTC32	0.151525	0.207161
TGIF1	0.151147	0.208309
VIP	0.150495	0.210302
PLEKHG4	0.149837	0.212326
HIVEP3	0.149611	0.213025
VTCN1	0.149201	0.214297
SOX2-OT	0.148177	0.217494
ERAP1	0.147047	0.221062
TDRD9	0.146199	0.223764
NOMO3	0.146055	0.224226
NHLH2	0.14492	0.227885
SAMD5	0.1442	0.23023
FMO3	0.143097	0.233851
COL28A1	0.142698	0.235174
DUBR	0.141916	0.237776
PAK5	0.14161	0.238798
TUSC1	0.141299	0.239842
LOC440173	0.140679	0.24193
GGA1	0.140362	0.243005
INPP5D	0.138146	0.250599
TRIM9	0.137928	0.251356
MICALL2	0.137434	0.253074
CNTLN	0.137007	0.254563
MAGEB1	0.136117	0.257694
KCTD21	0.135516	0.25982
SH3TC2	0.135513	0.259831
YTHDC2	0.134771	0.262473
CMTM8	0.133644	0.266523
SNRNP48	0.133401	0.267398
ZNF788P	0.133217	0.268067
ANKRD36B	0.132745	0.269781
TPR	0.132467	0.270794
PAX6	0.132014	0.272449
LYRM9	0.131879	0.272944
TGFB2	0.130848	0.276744
STATH	0.128806	0.284376
PIR	0.128783	0.284461
LOC101928963	0.127681	0.288639
NCR3LG1	0.125835	0.295722
PITPNC1	0.125321	0.297718
TXNL4A	0.125109	0.298542
PPBP	0.12468	0.300216
KRTAP19-1	0.124605	0.300506
SETD9	0.123081	0.306506
C5orf17	0.122741	0.307854
CLDN20	0.12183	0.311485
GSR	0.121627	0.312299
C3orf14	0.121017	0.314747
FUT8-AS1	0.119553	0.320683
LINC01419	0.119359	0.321472
OPRK1	0.118595	0.324604
KBTBD3	0.118019	0.326977
FAM133A	0.117346	0.329759
CXorf56	0.116841	0.33186
IGHV1-69	0.116785	0.332092
CSMD3	0.115138	0.339003
KLHDC7B	0.115084	0.339231
PAGE2B	0.114214	0.34292
CCL23	0.112836	0.348815
LINC00513	0.112732	0.349261
IRS4	0.112315	0.351057
TOX3	0.112153	0.351756
ZIC1	0.112105	0.351963
EVA1C	0.110986	0.356821
SCRN3	0.110892	0.357233
SCN9A	0.109893	0.361608
LOC202181	0.108772	0.366556
NAMPT	0.10762	0.371682
LINC01116	0.107182	0.373646
STEAP1B	0.106492	0.376748
CYP26A1	0.105532	0.381086
LINC00470	0.105372	0.381815
GALNT10	0.105125	0.382939
AOC1	0.104472	0.385915
IGLV1-44	0.104288	0.386757
RDH13	0.103888	0.388593
PHACTR1	0.103764	0.389163
ZDHHC15	0.103363	0.391004
PCLO	0.103197	0.39177
LINC02035	0.102786	0.393668
GDAP1	0.101962	0.397492
ZBED9	0.101665	0.398878
HENMT1	0.0999812	0.406774
CRYBA2	0.0989895	0.411467
GATA3	0.0955653	0.427911
LOC101928123	0.0938454	0.43631
XRCC2	0.0931694	0.439636
SLC1A6	0.0929469	0.440734
LRRN4	0.0904282	0.45327
WDR78	0.0892614	0.459143
HLA-DQA1	0.0892239	0.459332
THNSL1	0.0874044	0.468576
IFNE	0.0871057	0.470102
BEX5	0.0869215	0.471046
PLLP	0.0855557	0.478069
LOC101929255	0.0854365	0.478685
BAMBI	0.0851526	0.480153
LURAP1L	0.0850148	0.480866
LOC101928429	0.0844506	0.483793
C7orf31	0.0843428	0.484354
NXPH2	0.0841558	0.485326
TIGD1	0.0837499	0.487441
RECQL5	0.0836571	0.487925
PLAT	0.0834617	0.488945
ADA	0.0834328	0.489096
EBF3	0.0823982	0.494519
GRK3	0.0820888	0.496147
LINC00342	0.0815589	0.498941
SPOCK3	0.0807785	0.503071
PSIP1	0.0805948	0.504046
CDH12	0.0805535	0.504265
TNFSF15	0.0797765	0.508399
RXFP1	0.079765	0.508461
SLC39A12	0.0786245	0.514561
ADGRG2	0.077387	0.521222
TLR8	0.0765681	0.525653
LINC00348	0.0759321	0.529108
LOC728613	0.0735106	0.542364
LINC00894	0.0734373	0.542768
KIAA0100	0.0723502	0.548774
LPGAT1	0.0720308	0.550544
PAX5	0.0708706	0.556998
C1GALT1C1L	0.0701053	0.561275
MANEAL	0.0697109	0.563486
LOC102723409	0.0688151	0.568521
BAALC	0.0677238	0.574684
LY96	0.0674063	0.576482
ASF1A	0.0663823	0.582301
PMS2P5	0.0662417	0.583102
PTGR1	0.0659363	0.584844
ZNF345	0.0652019	0.589042
ERC2	0.0649945	0.59023
DDX43	0.0648634	0.590981
ZNF586	0.0645171	0.592969
LHX4-AS1	0.0632833	0.600073
DIRC3	0.0628365	0.602655
NDRG4	0.0625773	0.604155
TMEM156	0.0623454	0.605498
RAD52	0.0617832	0.608761
ID1	0.0608593	0.614139
TMX3	0.0607315	0.614884
TENT5A	0.0599954	0.619185
CNTNAP3P2	0.0596948	0.620946
UTP15	0.0584567	0.628218
C16orf46	0.0584307	0.628371
PHACTR3	0.0577198	0.632564
TCERG1L	0.0564549	0.640051
PARP11	0.0561477	0.641875
INSM1	0.0559065	0.643309
DHRS3	0.0531192	0.659968
LOC100506731	0.0520723	0.66627
MLF1	0.0516239	0.668975
HOMER2	0.0516154	0.669027
C8orf48	0.051359	0.670576
ANAPC7	0.0510635	0.672363
C5orf63	0.0499122	0.679343
HSPA12A	0.049312	0.682992
FGF2	0.0491632	0.683898
NETO1	0.0467285	0.698783
GABRP	0.0466512	0.699257
DACH2	0.0464301	0.700615
AGR3	0.0454742	0.706496
NBPF8	0.0446969	0.711291
HOMER1	0.0440817	0.715094
KIZ	0.0438867	0.716301
SYCP3	0.0421359	0.727167
PHOSPHO2	0.0417296	0.729697
GPR143	0.0413641	0.731975
LINC01139	0.0411466	0.733331
TMEM52B	0.0407005	0.736116
NGLY1	0.0406457	0.736458
ELFN2	0.0399876	0.740574
FNBP1L	0.0397212	0.742242
CBR4	0.0393953	0.744284
PPA2	0.0377468	0.754641
PGBD5	0.0376571	0.755205
SPEF2	0.0372382	0.757845
ADGRG7	0.036829	0.760426
LGSN	0.035905	0.766263
ZFY	0.0355621	0.768432
GUCY2C	0.0351555	0.771007
PTPRG	0.0333333	0.782577
IL20	0.0322011	0.789789
SLC1A1	0.0319459	0.791417
CCL26	0.0317828	0.792458
ZNF254	0.0314744	0.794428
GPAM	0.0312252	0.79602
NSL1	0.0303218	0.8018
MAP3K13	0.0299958	0.803888
RECK	0.0293139	0.80826
FAXC	0.0291983	0.809002
TSLP	0.0276826	0.818744
HSD17B12	0.0275719	0.819456
TPCN2	0.0270247	0.82298
PXDNL	0.026581	0.825841
C5	0.0262389	0.828048
IGFL2	0.0259853	0.829685
ZBED5-AS1	0.0259647	0.829818
SEPTIN9	0.0234758	0.845921
SCGB2A1	0.0226073	0.851555
FCGBP	0.0221869	0.854284
SLC5A12	0.0213976	0.859414
FOXL2	0.0182904	0.879664
LOC101927967	0.0163837	0.89213
EIF1AY	0.0163684	0.89223
STRIP2	0.0143458	0.905481
ZNF252P	0.01411	0.907028
RASEF	0.0140549	0.907389
LRRC49	0.0131684	0.913207
PRAME	0.0124936	0.917639
CEL	0.0124137	0.918164
TRIM58	0.0121168	0.920114
HPGD	0.0119206	0.921404
SOX2	0.0116637	0.923093
SMKR1	0.0114306	0.924625
SPINK1	0.010947	0.927805
GRIA3	0.0104662	0.930968
JADE2	0.0101217	0.933235
USP9Y	0.009972	0.93422
RTP3	0.00940056	0.937982
METTL18	0.00924776	0.938988
SEMA5A	0.008965	0.94085
GLI2	0.00883976	0.941675
SRGAP1	0.0084178	0.944455
NEGR1	0.00824	0.945626
LINC02582	0.00792265	0.947717
BCKDHB	0.00702473	0.953636
PET117	0.00678671	0.955205
CDKN2A	0.00556192	0.963283
CCBE1	0.00439115	0.971008
GPR155	0.00392115	0.97411
CSAD	0.00392046	0.974115
LOC100506405	0.00250017	0.983491
IGLV@	0.00199435	0.98683
POU6F2-AS2	0.00169429	0.988812
FGF11	0.00110346	0.992713
SIX3	0.000676254	0.995534
LINC02591	0.000528944	0.996507
KCND3	-2.98825e-05	0.999803
GAS6-AS1	-0.000753984	0.995021
CYBRD1	-0.00207594	0.986292
COPG2	-0.00330982	0.978145
SNAPC3	-0.00341497	0.977451
IFT74	-0.00363815	0.975978
NDP	-0.00380231	0.974894
HBEGF	-0.00437396	0.971122
TMPRSS12	-0.00463576	0.969394
HSPA2	-0.00624121	0.958802
ZNF594	-0.00774743	0.948872
METAP2	-0.00809168	0.946604
SLC10A4	-0.00833338	0.945011
MTERF4	-0.0085696	0.943455
TIGD7	-0.0089175	0.941163
CHRNA9	-0.00930046	0.938641
CSRNP1	-0.0103335	0.931841
CBX3P2	-0.0105025	0.93073
SEC11C	-0.0109298	0.927918
SUN1	-0.012509	0.917538
C3orf33	-0.0132763	0.912499
C1QTNF12	-0.013344	0.912054
CSRNP3	-0.0134186	0.911565
MMP20	-0.0156063	0.897219
CAMK2N1	-0.0156197	0.897132
ZNF658	-0.0169822	0.888214
ZNF597	-0.0171323	0.887232
TMEM251	-0.0186939	0.87703
AJAP1	-0.0187193	0.876864
ZNF329	-0.0198536	0.869466
VWDE	-0.0200281	0.86833
FAR2	-0.0205651	0.864832
IRX5	-0.022628	0.85142
KIAA1549	-0.0232608	0.847314
NLRP3	-0.0239375	0.842928
TMC5	-0.0240146	0.842429
LINC00632	-0.0241051	0.841843
KIAA0930	-0.0242723	0.84076
SLC9A3-AS1	-0.0244087	0.839877
SPTLC3	-0.02445	0.83961
RBIS	-0.0250364	0.835816
FSTL5	-0.0263598	0.827268
POU3F1	-0.0276695	0.818828
FOXD1	-0.0278183	0.81787
UNC13B	-0.0292448	0.808703
ILF3	-0.0302832	0.802047
PCSK1	-0.0311664	0.796396
MEIS1	-0.0318002	0.792347
MAP9	-0.0335445	0.781233
CRISP2	-0.0335831	0.780988
SUZ12P1	-0.0338889	0.779044
TRHDE	-0.0345634	0.774761
MPHOSPH6	-0.0348798	0.772755
LNCAROD	-0.0358251	0.766769
TMEM106A	-0.0359893	0.76573
LETM2	-0.0362875	0.763845
CHRM3-AS2	-0.0363567	0.763408
ANKRD36C	-0.0373791	0.756957
TTC14	-0.0378004	0.754303
NR2E1	-0.0382523	0.75146
CCDC8	-0.0389757	0.746916
IL17A	-0.0396727	0.742546
MPP4	-0.0401449	0.73959
MCCC2	-0.0402688	0.738815
HRK	-0.040628	0.736569
TMPRSS3	-0.0407792	0.735625
VSX1	-0.0413205	0.732246
FRMD6-AS1	-0.0421387	0.72715
CAV1	-0.042857	0.722685
ABCB5	-0.0431543	0.720839
HEATR5B	-0.0453763	0.707099
MLLT10	-0.0458076	0.704443
SEC14L1P1	-0.0461043	0.702618
KBTBD4	-0.0465795	0.699697
L2HGDH	-0.0476727	0.692997
VWA8-AS1	-0.0505678	0.675364
ZNF485	-0.0509844	0.672841
SFTA3	-0.0510134	0.672666
ERICH5	-0.0510623	0.67237
RBM26-AS1	-0.0521175	0.665997
HIPK3	-0.0532832	0.658984
MGC12916	-0.0553173	0.646816
HHAT	-0.0573427	0.634792
PAX8-AS1	-0.0573931	0.634494
STAP1	-0.0576704	0.632855
KRT19	-0.058233	0.629536
FAM227B	-0.0585089	0.627911
PHACTR2	-0.058943	0.625358
RDH16	-0.0598629	0.619961
DHRS11	-0.0599456	0.619477
S100A3	-0.0622448	0.606082
EIF2B5	-0.0625162	0.604509
MGST1	-0.0632798	0.600093
PDZD2	-0.0636117	0.598178
RLN2	-0.0641701	0.594963
LINC00324	-0.0655385	0.587116
RIMKLB	-0.0658191	0.585513
ZNF85	-0.0676892	0.57488
DUXAP10	-0.0680793	0.572673
HYAL1	-0.0684447	0.570609
MTFMT	-0.0687329	0.568984
HELQ	-0.06894	0.567818
UCA1	-0.069073	0.567069
NPFFR2	-0.0691893	0.566415
ZMYM3	-0.0709141	0.556756
COL9A3	-0.0711955	0.555187
BCHE	-0.0717248	0.552243
HSDL2	-0.0717275	0.552228
SLC16A2	-0.0721756	0.549741
TIMM8A	-0.0733082	0.543479
LINC00973	-0.0735176	0.542326
BRDT	-0.0742027	0.538559
ANKRD37	-0.0771229	0.522649
L3HYPDH	-0.0792108	0.51142
SLC6A15	-0.0795122	0.509809
MTRF1	-0.0803674	0.505253
CALM3	-0.0803862	0.505154
LINC00462	-0.0806448	0.50378
NEFH	-0.0835588	0.488438
LACTB2	-0.0855464	0.478117
CD163L1	-0.0866972	0.472195
LOC105375172	-0.086875	0.471284
ACSL4	-0.0875143	0.468014
ANKFN1	-0.0889721	0.460605
LOC93429	-0.0900476	0.455181
MKX	-0.0907105	0.451855
VSIR	-0.0916162	0.447333
IGFBP6	-0.0944593	0.433301
SNRK-AS1	-0.0954546	0.428449
OLFM4	-0.0964407	0.423672
DPP4	-0.0969582	0.421177
LOC100505851	-0.0976246	0.417977
ODC1	-0.0978007	0.417134
SCGB2A2	-0.0983859	0.414339
ZNF785	-0.098399	0.414276
KLHDC4	-0.0993327	0.409839
ZMYND11	-0.0995771	0.408682
LOC100130449	-0.101679	0.398812
DDR1-DT	-0.10377	0.389135
SPAG16	-0.104211	0.387111
AP4S1	-0.104443	0.386047
MNS1	-0.104954	0.383718
FOSB	-0.106105	0.378493
FAM92A	-0.106996	0.374481
SLC25A45	-0.107943	0.370242
FOS	-0.10801	0.369943
CLEC12A	-0.108311	0.368605
CLMN	-0.108901	0.365984
VGLL1	-0.109051	0.365319
CEPT1	-0.109073	0.365223
UTS2	-0.1091	0.365105
ARHGAP27	-0.11116	0.356063
TM7SF3	-0.111425	0.35491
SULT1E1	-0.111732	0.353579
IRX1	-0.112023	0.35232
CD55	-0.113081	0.347761
ADGRF1	-0.113907	0.344228
ACBD5	-0.115712	0.336587
PCTP	-0.117613	0.328654
SEPSECS-AS1	-0.122071	0.310522
TXK	-0.122645	0.308233
ZNF883	-0.122858	0.307388
CTH	-0.12395	0.303075
LOC389831	-0.12511	0.298537
CFAP300	-0.126056	0.29487
IDH3A	-0.126109	0.294664
OXTR	-0.128838	0.284257
PRXL2B	-0.132038	0.272363
LOC101927365	-0.132125	0.272042
PTCD2	-0.132806	0.269558
HSPBAP1	-0.133491	0.267074
NSUN6	-0.133586	0.26673
HTATSF1P2	-0.134074	0.264973
KIAA1217	-0.134122	0.264799
CADM4	-0.135265	0.260712
LINC01305	-0.135276	0.260674
DUSP9	-0.136329	0.256944
CCNA1	-0.137478	0.252918
SYBU	-0.137707	0.252121
UBXN2B	-0.137811	0.251761
FAM184A	-0.138181	0.250478
IGFBP2	-0.139699	0.24526
GNAL	-0.141527	0.239076
TNFRSF25	-0.141859	0.237965
APTR	-0.142354	0.236316
PRR15	-0.143895	0.231227
CEP57	-0.144361	0.229705
WDSUB1	-0.147215	0.220528
KLHL23	-0.14866	0.215982
EIF4G1	-0.150514	0.210244
FOXC2	-0.151497	0.207247
ATPSCKMT	-0.15163	0.206843
NINJ2-AS1	-0.155157	0.196355
KIAA1107	-0.155877	0.194261
XIST	-0.156201	0.193323
ANKRD9	-0.15725	0.190312
ASS1	-0.158857	0.185766
INPP1	-0.158922	0.185583
CYP2S1	-0.159106	0.185068
SEC23A	-0.159226	0.18473
TFPI2	-0.160313	0.181712
PWWP3A	-0.161536	0.17836
DEGS2	-0.16245	0.175882
SERPINE1	-0.162742	0.175098
DIPK1A	-0.16329	0.17363
NANOS1	-0.166067	0.166329
ZNF571	-0.16655	0.16508
BABAM2-AS1	-0.167248	0.163293
PDCD4-AS1	-0.16731	0.163135
LINC00205	-0.167424	0.162844
AZGP1	-0.167722	0.162087
PLCB1	-0.168447	0.160252
MGAT4A	-0.17071	0.154629
RPP30	-0.172376	0.150586
TSPAN1	-0.17308	0.1489
MRGPRX3	-0.173624	0.147606
SBSPON	-0.177145	0.139443
BEND4	-0.177719	0.138145
RPL31	-0.181476	0.129872
TSC22D4	-0.185242	0.121962
POMZP3	-0.185649	0.121129
EPB41	-0.186282	0.119845
MYL12A	-0.187186	0.118025
KCCAT333	-0.187955	0.116496
BRD3OS	-0.188638	0.11515
DDX6	-0.190636	0.111283
ZNF204P	-0.194208	0.104618
IL6R	-0.19883	0.096457
SPZ1	-0.199183	0.0958554
B3GNT7	-0.199866	0.0946985
LIAS	-0.199901	0.0946393
HLA-DQB1	-0.200775	0.0931772
MFSD4A	-0.20079	0.0931523
NYNRIN	-0.202792	0.0898667
NXF3	-0.203679	0.0884419
LINC01537	-0.205686	0.0852817
PDCD2	-0.212786	0.0748143
PDPK1	-0.217561	0.0683701
PCP4	-0.218033	0.0677575
LIM2	-0.221968	0.0628266
SUN3	-0.223354	0.0611602
SNX29P2	-0.224123	0.0602512
HNF4G	-0.228895	0.054852
CFAP54	-0.230384	0.0532514
SAXO2	-0.231524	0.0520509
RGP1	-0.234279	0.0492414
CDH13	-0.23598	0.047571
TMTC4	-0.23758	0.0460408
UBE2I	-0.2379	0.0457404
SRSF12	-0.240048	0.0437624
OSR2	-0.24224	0.041816
GPHN	-0.243653	0.0406007
ICAM4	-0.247233	0.0376513
AOPEP	-0.249714	0.0357134
BLVRA	-0.249729	0.035702
MSMB	-0.250273	0.0352888
DUSP2	-0.250948	0.0347814
BACE2	-0.254068	0.032514
ZNF813	-0.254194	0.0324251
B4GALT5	-0.254978	0.0318768
IFNK	-0.25693	0.0305443
ZNF256	-0.260108	0.028476
ZNF350	-0.260116	0.0284709
FBXO38	-0.261981	0.0273135
HSBP1L1	-0.262413	0.0270508
CITED2	-0.262736	0.026856
SLC22A1	-0.263243	0.0265528
SORBS2	-0.263865	0.0261842
MNAT1	-0.264449	0.0258423
TRMT10B	-0.265708	0.0251183
SLC25A33	-0.267838	0.0239325
SORT1	-0.268534	0.0235553
TRAK1	-0.27007	0.0227408
PTPN20	-0.270874	0.0223243
TAMM41	-0.273146	0.0211818
NUBPL	-0.274043	0.0207445
SHISAL1	-0.274793	0.020385
GOLGA8A	-0.276515	0.0195793
TMEM51-AS1	-0.279424	0.0182801
DHFR	-0.283759	0.0164818
PNMA1	-0.283762	0.0164805
SEPTIN6	-0.284644	0.0161338
HMOX1	-0.285312	0.0158754
VEZT	-0.286541	0.0154093
OXCT1	-0.289237	0.0144278
SORCS2	-0.290485	0.0139921
SLC2A13	-0.290493	0.0139895
TJP3	-0.290682	0.0139245
FAM219B	-0.294718	0.0125976
ZHX2	-0.296777	0.0119641
BNIP3	-0.298312	0.0115099
GNRH1	-0.298875	0.0113471
GPSM2	-0.299679	0.0111182
GK3P	-0.30202	0.0104742
C11orf65	-0.302336	0.0103896
GLUL	-0.302929	0.0102327
SYCP2	-0.303127	0.010181
NUDCD2	-0.306218	0.00940009
ZNF404	-0.308631	0.00882728
PKHD1L1	-0.310295	0.00845011
NLRP7	-0.311047	0.00828447
FCAMR	-0.312389	0.00799594
SLC22A3	-0.315813	0.00729894
ZFYVE21	-0.317103	0.00705045
CIR1	-0.318827	0.00673005
KCTD16	-0.320702	0.00639624
PP7080	-0.320848	0.00637085
LOC100506282	-0.321357	0.00628322
MGAM	-0.326194	0.00550079
BCAS1	-0.328414	0.00517154
ZFP30	-0.334221	0.00439095
FKBP5	-0.338025	0.00393812
RNF141	-0.339264	0.00379989
EDDM3A	-0.340218	0.00369637
CCDC113	-0.342444	0.00346454
DUSP10	-0.342731	0.00343559
AKNAD1	-0.343091	0.00339956
C12orf60	-0.345435	0.00317335
C12orf49	-0.347425	0.00299202
FCHO2	-0.347717	0.00296615
QRSL1	-0.349196	0.00283839
KCNQ5	-0.350555	0.00272535
SAP30BP	-0.352056	0.00260518
NLGN4Y	-0.353708	0.00247845
TRIM31	-0.355875	0.00232052
CFAP70	-0.363654	0.00182525
GCNA	-0.365853	0.00170361
HOTAIR	-0.367871	0.00159851
GTF2F2	-0.368871	0.00154859
STOX1	-0.369629	0.00151171
NXNL2	-0.370935	0.00145002
ZNF385B	-0.371485	0.00142469
PPP1R15A	-0.374072	0.00131096
PFDN4	-0.380848	0.00105086
RAB24	-0.383291	0.000969216
PPP5D1	-0.385056	0.000913819
ANO1	-0.385419	0.000902815
CTSLP8	-0.390227	0.000767702
SLC37A2	-0.396542	0.000618158
PSMC3	-0.406796	0.000430835
PPP1R26	-0.407392	0.000421735
CDC37L1	-0.408562	0.000404381
ANKRD45	-0.409067	0.000397108
GPR26	-0.414933	0.000320831
LILRA3	-0.416961	0.000297755
PATJ	-0.428016	0.00019657
TMEM64	-0.437895	0.000133979
OSM	-0.440172	0.000122441
HIF3A	-0.445199	0.000100145
CLDN23	-0.452642	7.39312e-05
VWC2	-0.47392	2.98401e-05
LINC00628	-0.475499	2.78299e-05
MYLK	-0.48796	1.58547e-05
SLC7A6	-0.489462	1.47928e-05
PIWIL1	-0.491923	1.31951e-05
AP3B1	-0.49349	1.22634e-05
ZNF607	-0.495253	1.12889e-05
TBC1D12	-0.498349	9.7503e-06
PRO1804	-0.498908	9.49394e-06
LOC105374042	-0.501535	8.37292e-06
HIKESHI	-0.504474	7.26565e-06
TBX18	-0.506181	6.68688e-06
LOC101060400	-0.511301	5.19913e-06
MCL1	-0.519286	3.4829e-06
LOC102725116	-0.521323	3.13925e-06
CEP95	-0.531062	1.89289e-06
LPCAT3	-0.531896	1.81129e-06
TMCC1-AS1	-0.536426	1.42287e-06
ZNF599	-0.53663	1.40734e-06
RABEP1	-0.54278	1.00815e-06
STX11	-0.564675	2.90823e-07
TAF15	-0.566756	2.57188e-07
MROH1	-0.573439	1.72351e-07
C18orf25	-0.579236	1.20908e-07
LUC7L	-0.583052	9.53824e-08
EHD4	-0.609352	1.70731e-08
AIFM1	-0.629261	4.16629e-09
DMAC2	-0.646	1.17487e-09
C17orf98	-0.677997	8.30312e-11
FH	-0.702695	8.4688e-12
BTF3P11	-0.708822	4.63503e-12
ZNF366	-0.711353	3.59713e-12
TAS2R45	-0.732492	3.87518e-13

[truncated: 8 more sheets: Midnightblue, Pink, Purple, Red, Salmon, Tan, Turquoise, Yellow]
